# Supplementary material for: A chromatin structure‐based model accurately predicts DNA replication timing in human cells
Source: Mol Syst Biol. 2014 Mar 28;10(3):722. doi: 10.1002/msb.134859 (PMC4017678; doi:10.1002/msb.134859)
Supplement: Supplementary file 16 — Supplementary Table S1 [file MSB-10-3-722-s31.xls]

## Sheet: TABLE S1.csv
DataType	AvgCorrelation	StdError	StdDev	Cells	NoExperiments
DnaseDgf*	0.915538	NA	NA	NA	NA
DnaseDgf	0.864592	0.00131597	0.00263195	2	4
CCNT2	0.854886	NA	NA	1	1
JunD	0.854723	NA	NA	1	1
FaireSeq	0.853503	NA	NA	1	1
ZNF384_(HPA004051)	0.849065	NA	NA	1	1
COREST_(sc-30189)	0.848704	NA	NA	1	1
CEBPB	0.847157	NA	NA	1	1
MAZ_(ab85725)	0.841662	NA	NA	1	1
TBLR1_(NB600-270)	0.838943	NA	NA	1	1
eGFP-JunD	0.835428	NA	NA	1	1
ZNF-MIZD-CP1_(ab65767)	0.834428	NA	NA	1	1
H3K9acB	0.829095	NA	NA	1	2
H3K4me2	0.8288	NA	NA	1	1
HCFC1_(NB100-68209)	0.828058	NA	NA	1	1
UBTF_(SAB1404509)	0.827864	NA	NA	1	1
HMGN3	0.827724	NA	NA	1	1
BHLHE40_(NB100-1800)	0.826945	NA	NA	1	1
TBP	0.826619	NA	NA	1	1
DnaseSeq	0.824511	0.0391804	0.1466	3	14
H3K4me1	0.824154	0.00226609	0.00392499	1	3
CTCF_(SC-15914)	0.823345	NA	NA	1	1
H3K4me3	0.822518	0.0105376	0.0379938	3	13
H3K27ac	0.822485	NA	NA	1	1
COREST_(ab24166)	0.821021	NA	NA	1	1
Znf143_(16618-1-AP)	0.817073	NA	NA	1	1
H3K4me3B	0.815556	NA	NA	1	2
eGFP-JunB	0.8112	NA	NA	1	1
MafK_(ab50322)	0.808636	NA	NA	1	1
Mxi1_(AF4185)	0.804568	NA	NA	1	1
TAL1_(SC-12984)	0.804556	NA	NA	1	1
H3K9ac	0.80207	NA	NA	1	1
TBLR1_(ab24550)	0.800854	NA	NA	1	1
CHD2_(AB68301)	0.797995	NA	NA	1	1
UBF_(sc-13125)	0.797827	NA	NA	1	1
ARID3A_(sc-8821)	0.792302	NA	NA	1	1
SMC3_(ab9263)	0.791669	NA	NA	1	1
ZC3H11A_(NB100-74650)	0.791036	NA	NA	1	1
H3K36me3	0.790329	0.0102005	0.0367784	3	13
c-Myc	0.789737	0.0463595	0.0802971	1	3
eGFP-GATA2	0.788675	NA	NA	1	1
Pol2-4H8	0.786941	0.0160639	0.0227178	1	2
CDP_(sc-6327)	0.785567	NA	NA	1	1
PHF8_(A301-772A)	0.784286	NA	NA	1	1
NR2F2_(SC-271940)	0.783356	0.00441092	0.00623798	1	2
Egr-1	0.783341	0.00858031	0.0121344	1	2
H3K79me2	0.777871	NA	NA	1	1
RBBP5_(A300-109A)	0.776328	NA	NA	1	1
NSD2_(ab75359)	0.776209	NA	NA	1	1
TEAD4_(SC-101184)	0.774121	0.013941	0.0197156	1	2
ELF1_(SC-631)	0.771415	0.0111453	0.0157619	1	2
GTF2F1_(AB28179)	0.768448	NA	NA	1	1
TAF1	0.76825	0.000494972	0.000699996	1	2
Pol2(b)	0.768062	NA	NA	1	1
GTF2B	0.766668	NA	NA	1	1
PML_(SC-71910)	0.756497	0.0128559	0.018181	1	2
Max	0.754128	0.0583095	0.116619	1	4
eGFP-FOS	0.753206	NA	NA	1	1
Rad21	0.752843	0.0190591	0.0330114	1	3
PLU1	0.752475	NA	NA	1	1
CTCF	0.748129	0.0289169	0.111995	3	15
c-Jun	0.748053	0.0310163	0.0438637	1	2
ELK1_(1277-1)	0.746481	NA	NA	1	1
HEY1	0.745302	0.0171177	0.0242081	1	2
MafF_(M8194)	0.745052	NA	NA	1	1
AffyExonArray	0.744582	0.0186024	0.0558073	3	9
E2F4	0.743284	NA	NA	1	1
E2F6	0.742582	0.0164842	0.0368598	1	5
MethylArray	0.737915	0.0364261	0.0630919	3	3
ZBTB7A_(SC-34508)	0.736132	0.0389172	0.0550372	1	2
H2A.Z	0.733645	NA	NA	1	1
ATF1_(06-325)	0.731989	NA	NA	1	1
USF-1	0.72264	0.0274167	0.0387731	1	2
CEBPB_(SC-150)	0.721067	0.0378064	0.0534663	1	2
CHD1_(A301-218A)	0.713762	NA	NA	1	1
Bach1_(sc-14700)	0.710219	NA	NA	1	1
ETS1	0.709094	0.0142131	0.0201003	1	2
GABP	0.706417	9.3e-07	1.32e-06	1	2
GATA-2	0.685991	NA	NA	1	1
YY1_(SC-281)	0.684156	0.0500828	0.100166	1	4
p300_(SC-48343)	0.677483	NA	NA	1	1
PU.1	0.675977	0.0595225	0.0841775	1	2
H3K9me1	0.673772	NA	NA	1	1
Nrf1	0.67334	NA	NA	1	1
CEBPD_(SC-636)	0.671364	0.000626094	0.000885431	1	2
LSD1	0.66893	NA	NA	1	1
FOSL1_(SC-183)	0.66791	0.0167629	0.0237063	1	2
SAP30_(39731)	0.665984	NA	NA	1	1
GATA1_(SC-266)	0.665975	NA	NA	1	1
NF-YA	0.664181	NA	NA	1	1
NF-YB	0.66367	NA	NA	1	1
c-Fos	0.661905	NA	NA	1	1
YY1	0.661275	0.0612461	0.106081	1	3
p300	0.656412	0.132364	0.187191	1	2
USF2	0.645344	NA	NA	1	1
CHD4_Mi2	0.642276	NA	NA	1	1
Pol2	0.639715	0.0987299	0.261215	1	7
CREB1_(SC-240)	0.638353	0.0247943	0.0350644	1	2
STAT5A_(SC-74442)	0.638203	0.0520241	0.0735732	1	2
CTCFL_(SC-98982)	0.637179	0.0180873	0.0255793	1	2
TRIM28_(SC-81411)	0.629476	0.0789744	0.111687	1	2
eGFP-NR4A1	0.626836	NA	NA	1	1
CHD7_(A301-223A-1)	0.626205	NA	NA	1	1
RFX5_(200-401-194)	0.623361	NA	NA	1	1
Pol2(phosphoS2)	0.61897	0.109441	0.154772	1	2
H4K20me1	0.616131	NA	NA	1	1
Sin3Ak-20	0.606569	0.0905952	0.128121	1	2
GATA2_(SC-267)	0.598381	0.0122758	0.0173605	1	2
RepliSeq	0.594358	0.0555367	0.175622	4	10
ATF3	0.590317	0.0885488	0.153371	1	3
CBX3_(SC-101004)	0.580121	0.125238	0.216918	1	3
MethylRrbs	0.579009	0.0228285	0.0645686	3	8
RNF2	0.574879	NA	NA	1	1
NRSF	0.568479	0.0427906	0.0605151	1	2
CBX8	0.557427	NA	NA	1	1
CTCF_(SC-5916)	0.557041	0.108679	0.188238	1	3
KAP1	0.553903	NA	NA	1	1
EZH2_(39875)	0.552055	NA	NA	1	1
SP2_(SC-643)	0.549286	0.00924041	0.0130679	1	2
CBX2	0.543146	NA	NA	1	1
H3K27me3B	0.526702	NA	NA	1	2
PCAF	0.525079	NA	NA	1	1
GATA-1	0.51788	NA	NA	1	1
SRF	0.506515	0.0710367	0.100461	1	2
TFIIIC-110	0.500989	NA	NA	1	1
MEF2A	0.491982	0.0216061	0.0305557	1	2
THAP1_(SC-98174)	0.491411	0.00882755	0.012484	1	2
SETDB1	0.489121	0.00734631	0.0103893	1	2
ZNF263	0.484353	NA	NA	1	1
SUZ12_(05-1317)	0.479341	NA	NA	1	1
SP1	0.474953	0.00801628	0.0113367	1	2
SIRT6	0.463157	0.105897	0.149762	1	2
NCoR	0.462681	NA	NA	1	1
BCLAF1_(SC-101388)	0.453176	0.0142244	0.0201164	1	2
Combined	0.444324	0.274104	0.387642	1	2
NF-E2	0.433751	NA	NA	1	1
TAF7_(SC-101167)	0.42724	0.00523033	0.00739681	1	2
REST	0.415529	NA	NA	1	1
H3K27me3	0.404387	0.0419775	0.151352	3	13
ripInput	0.40375	0.12523	0.250461	1	4
SIX5	0.402669	0.0463883	0.0927766	1	4
RnaSeq	0.398534	0.0525299	0.315179	2	36
CELF1	0.391341	0.0718611	0.101627	1	2
Brg1	0.378764	NA	NA	1	1
ZNF274_(M01)	0.37204	NA	NA	1	1
PABPC1	0.371353	0.120077	0.240155	1	4
Proteogenomics	0.363755	0.0156983	0.0313966	1	4
BCL3	0.346246	0.0390645	0.0552456	1	2
RnaPet	0.344207	0.0393004	0.096266	1	6
CBP_(sc-369)	0.32592	NA	NA	1	1
RPC155	0.313356	NA	NA	1	1
Ini1	0.313118	NA	NA	1	1
ZBTB33	0.29262	0.0164989	0.023333	1	2
NELFe	0.281808	NA	NA	1	1
TR4	0.267649	NA	NA	1	1
ELAVL1	0.257198	0.0979439	0.195888	1	4
T7Tag	0.227807	0.0897056	0.155375	1	3
BDP1	0.185237	NA	NA	1	1
BRF1	0.180486	NA	NA	1	1
Pol3	0.156922	NA	NA	1	1
XRCC4	0.129533	NA	NA	1	1
BRF2	0.11319	NA	NA	1	1
SLBP	0.0894195	0.0292428	0.0413556	1	2
ZNF274	0.0759145	NA	NA	1	1
RnaChip	0.0566825	NA	NA	1	18
Cage	0.0546851	0.00189489	0.00599218	2	10
Genotype	0.0525826	0.00659702	0.0114264	3	3
5C	0.0482504	0.0094667	0.0133879	1	2
H3K9me3	-0.294618	NA	NA	1	1
