# Supplementary material for: A chromatin structure‐based model accurately predicts DNA replication timing in human cells
Source: Mol Syst Biol. 2014 Mar 28;10(3):722. doi: 10.1002/msb.134859 (PMC4017678; doi:10.1002/msb.134859)
Supplement: Supplementary file 17 — Supplementary Table S2 [file MSB-10-3-722-s32.xls]

## Sheet: differences
Chromosome	Start Coordinate	End Coordinate	Overlapping Genes
chr1	0	57500	FAM138A, WASH7P, DDX11L1
chr1	56858000	57049000	PPAP2B
chr2	0	96500	FAM110C
chr2	93322500	94131000
chr2	116647500	116926500
chr2	169786000	169870000
chr3	0	283000
chr3	21463000	21676000
chr3	189687000	189939000
chr4	36158500	36453000	DTHD1
chr4	42446000	42756500
chr5	46772000	47376500
chr5	47751500	48692000
chr5	106810500	107024000
chr6	49572500	49918000	CRISP3, DEFB133, CRISP2, CRISP1, RHAG, PGK2
chr7	13041000	13064000
chr7	132116500	132121500
chr7	132124000	132125500
chr7	132132000	132234000	PLXNA4
chr7	132287000	132289000
chr7	132290000	132293000
chr7	133189500	133427000
chr7	136247000	136408500
chr8	0	115000
chr8	15421500	15440500
chr8	45633500	45946000
chr8	65457000	65649500	CYP7B1, BHLHE22, LOC401463
chr8	65660000	65661500
chr8	106197000	106811000	ZFPM2
chr8	108243000	108517000	ANGPT1
chr9	0	128500	CBWD1, WASH1, FAM138C, DDX11L5, FOXD4
chr9	21259000	22046000	IFNA22P, MIR31HG, MIR31, IFNA2, IFNA1, CDKN2A, CDKN2B, IFNA6, IFNE, KLHL9, IFNA5, MTAP, C9orf53, IFNA8, IFNA13
chr9	75670000	75826500	ANXA1
chr10	0	98500	TUBB8
chr10	39998000	40393000
chr11	5163000	5313500	OR52A1, HBBP1, HBG1, HBG2, HBE1, HBB, HBD, OR51V1
chr11	115631500	115861500
chr11	121239500	121606000	SORL1
chr11	128116000	128752500	FLI1, FLI1-AS1, ETS1, KCNJ1
chr12	0	70000
chr12	23472000	23965000	SOX5
chr12	37211500	37233000
chr13	81278500	81543500
chr13	90293500	91542500	MIR622, LINC00559
chr13	92830000	93527500	GPC5, GPC5-AS1
chr13	93671500	94094500	GPC6
chr14	0	240500
chr14	37567500	37646500	LOC100129794
chr14	89759000	90122500	FOXN3-AS1, FOXN3-AS2
chr15	0	72000
chr15	31491500	31947000	KLF13, OTUD7A, LOC283710
chr17	22803500	24042500
chr18	0	79500
chr18	42239000	42374500	SETBP1
chr19	25176000	26940000
chr20	27214500	28083000
chr22	13000	60000
chr22	34110000	34391500	LARGE, LOC100506195
