# Supplementary material for: A chromatin structure‐based model accurately predicts DNA replication timing in human cells
Source: Mol Syst Biol. 2014 Mar 28;10(3):722. doi: 10.1002/msb.134859 (PMC4017678; doi:10.1002/msb.134859)
Supplement: Supplementary file 19 — Replicon software package [file MSB-10-3-722-s34.gz]

Archive with 262 entries (232 files):
- replicon
- replicon/.depend
- replicon/._.DS_Store
- replicon/.DS_Store
- replicon/bin
- replicon/cell.cpp
- replicon/cell.h
- replicon/config.h
- replicon/dataBasic.cc
- replicon/dataBasic.h
- replicon/dataIF.cpp
- replicon/dataIF.h
- replicon/dataIO.cc
- replicon/dataIO.h
- replicon/dna.cpp
- replicon/dna.h
- replicon/errorcodes.h
- replicon/example
- replicon/gzstream.cc
- replicon/gzstream.h
- replicon/._INSTALL.txt
- replicon/INSTALL.txt
- replicon/kiss.h
- replicon/main.cpp
- replicon/Makefile
- replicon/measurement.cpp
- replicon/measurement.h
- replicon/nacentdnasimul.h
- replicon/._README.pdf
- replicon/README.pdf
- replicon/replicator.cpp
- replicon/replicator.h
- replicon/stdinc.h
- replicon/tabDelimited.cc
- replicon/tabDelimited.h
- replicon/thread.cpp
- replicon/thread.h
- replicon/threadcontrol.cpp
- replicon/threadcontrol.h
- replicon/threadvariables.cpp
- replicon/threadvariables.h
- replicon/threadvariablesclient.cpp
- replicon/threadvariablesclient.h
- replicon/uiParms.cpp
- replicon/uiParms.h
- replicon/example/._genTimingFromCgh.pl
- replicon/example/genTimingFromCgh.pl
- replicon/example/._GM06990.bed
- replicon/example/GM06990.bed
- replicon/example/ipls
- replicon/example/._plotData.R
- replicon/example/plotData.R
- replicon/example/replicationTiming
- replicon/example/RepliconWrench.jar
- replicon/example/._runExample.sh
- replicon/example/runExample.sh
- replicon/example/replicationTiming/._chr10_GM06990.CGHnTiming.csv.gz
- replicon/example/replicationTiming/chr10_GM06990.CGHnTiming.csv.gz
- replicon/example/replicationTiming/._chr10_GM06990.CGHnTiming.csv.timing.gz
- replicon/example/replicationTiming/chr10_GM06990.CGHnTiming.csv.timing.gz
- replicon/example/replicationTiming/._chr10_GM06990.CGHnTiming.csv.timing.gz_plot.png
- replicon/example/replicationTiming/chr10_GM06990.CGHnTiming.csv.timing.gz_plot.png
- replicon/example/replicationTiming/._chr11_GM06990.CGHnTiming.csv.gz
- replicon/example/replicationTiming/chr11_GM06990.CGHnTiming.csv.gz
- replicon/example/replicationTiming/._chr11_GM06990.CGHnTiming.csv.timing.gz
- replicon/example/replicationTiming/chr11_GM06990.CGHnTiming.csv.timing.gz
- replicon/example/replicationTiming/._chr11_GM06990.CGHnTiming.csv.timing.gz_plot.png
- replicon/example/replicationTiming/chr11_GM06990.CGHnTiming.csv.timing.gz_plot.png
- replicon/example/replicationTiming/._chr12_GM06990.CGHnTiming.csv.gz
- replicon/example/replicationTiming/chr12_GM06990.CGHnTiming.csv.gz
- replicon/example/replicationTiming/._chr12_GM06990.CGHnTiming.csv.timing.gz
- replicon/example/replicationTiming/chr12_GM06990.CGHnTiming.csv.timing.gz
- replicon/example/replicationTiming/._chr12_GM06990.CGHnTiming.csv.timing.gz_plot.png
- replicon/example/replicationTiming/chr12_GM06990.CGHnTiming.csv.timing.gz_plot.png
- replicon/example/replicationTiming/._chr13_GM06990.CGHnTiming.csv.gz
- replicon/example/replicationTiming/chr13_GM06990.CGHnTiming.csv.gz
- replicon/example/replicationTiming/._chr13_GM06990.CGHnTiming.csv.timing.gz
- replicon/example/replicationTiming/chr13_GM06990.CGHnTiming.csv.timing.gz
- replicon/example/replicationTiming/._chr13_GM06990.CGHnTiming.csv.timing.gz_plot.png
- replicon/example/replicationTiming/chr13_GM06990.CGHnTiming.csv.timing.gz_plot.png
- replicon/example/replicationTiming/._chr14_GM06990.CGHnTiming.csv.gz
- replicon/example/replicationTiming/chr14_GM06990.CGHnTiming.csv.gz
- replicon/example/replicationTiming/._chr14_GM06990.CGHnTiming.csv.timing.gz
- replicon/example/replicationTiming/chr14_GM06990.CGHnTiming.csv.timing.gz
- replicon/example/replicationTiming/._chr14_GM06990.CGHnTiming.csv.timing.gz_plot.png
- replicon/example/replicationTiming/chr14_GM06990.CGHnTiming.csv.timing.gz_plot.png
- replicon/example/replicationTiming/._chr15_GM06990.CGHnTiming.csv.gz
- replicon/example/replicationTiming/chr15_GM06990.CGHnTiming.csv.gz
- replicon/example/replicationTiming/._chr15_GM06990.CGHnTiming.csv.timing.gz
- replicon/example/replicationTiming/chr15_GM06990.CGHnTiming.csv.timing.gz
- replicon/example/replicationTiming/._chr15_GM06990.CGHnTiming.csv.timing.gz_plot.png
- replicon/example/replicationTiming/chr15_GM06990.CGHnTiming.csv.timing.gz_plot.png
- replicon/example/replicationTiming/._chr16_GM06990.CGHnTiming.csv.gz
- replicon/example/replicationTiming/chr16_GM06990.CGHnTiming.csv.gz
- replicon/example/replicationTiming/._chr16_GM06990.CGHnTiming.csv.timing.gz
- replicon/example/replicationTiming/chr16_GM06990.CGHnTiming.csv.timing.gz
- replicon/example/replicationTiming/._chr16_GM06990.CGHnTiming.csv.timing.gz_plot.png
- replicon/example/replicationTiming/chr16_GM06990.CGHnTiming.csv.timing.gz_plot.png
- replicon/example/replicationTiming/._chr17_GM06990.CGHnTiming.csv.gz
- replicon/example/replicationTiming/chr17_GM06990.CGHnTiming.csv.gz
- replicon/example/replicationTiming/._chr17_GM06990.CGHnTiming.csv.timing.gz
- replicon/example/replicationTiming/chr17_GM06990.CGHnTiming.csv.timing.gz
- replicon/example/replicationTiming/._chr17_GM06990.CGHnTiming.csv.timing.gz_plot.png
- replicon/example/replicationTiming/chr17_GM06990.CGHnTiming.csv.timing.gz_plot.png
- replicon/example/replicationTiming/._chr18_GM06990.CGHnTiming.csv.gz
- replicon/example/replicationTiming/chr18_GM06990.CGHnTiming.csv.gz
- replicon/example/replicationTiming/._chr18_GM06990.CGHnTiming.csv.timing.gz
- replicon/example/replicationTiming/chr18_GM06990.CGHnTiming.csv.timing.gz
- replicon/example/replicationTiming/._chr18_GM06990.CGHnTiming.csv.timing.gz_plot.png
- replicon/example/replicationTiming/chr18_GM06990.CGHnTiming.csv.timing.gz_plot.png
- replicon/example/replicationTiming/._chr19_GM06990.CGHnTiming.csv.gz
- replicon/example/replicationTiming/chr19_GM06990.CGHnTiming.csv.gz
- replicon/example/replicationTiming/._chr19_GM06990.CGHnTiming.csv.timing.gz
- replicon/example/replicationTiming/chr19_GM06990.CGHnTiming.csv.timing.gz
- replicon/example/replicationTiming/._chr19_GM06990.CGHnTiming.csv.timing.gz_plot.png
- replicon/example/replicationTiming/chr19_GM06990.CGHnTiming.csv.timing.gz_plot.png
- replicon/example/replicationTiming/._chr1_GM06990.CGHnTiming.csv.gz
- replicon/example/replicationTiming/chr1_GM06990.CGHnTiming.csv.gz
- replicon/example/replicationTiming/._chr1_GM06990.CGHnTiming.csv.timing.gz
- replicon/example/replicationTiming/chr1_GM06990.CGHnTiming.csv.timing.gz
- replicon/example/replicationTiming/._chr1_GM06990.CGHnTiming.csv.timing.gz_plot.png
- replicon/example/replicationTiming/chr1_GM06990.CGHnTiming.csv.timing.gz_plot.png
- replicon/example/replicationTiming/._chr20_GM06990.CGHnTiming.csv.gz
- replicon/example/replicationTiming/chr20_GM06990.CGHnTiming.csv.gz
- replicon/example/replicationTiming/._chr20_GM06990.CGHnTiming.csv.timing.gz
- replicon/example/replicationTiming/chr20_GM06990.CGHnTiming.csv.timing.gz
- replicon/example/replicationTiming/._chr20_GM06990.CGHnTiming.csv.timing.gz_plot.png
- replicon/example/replicationTiming/chr20_GM06990.CGHnTiming.csv.timing.gz_plot.png
- replicon/example/replicationTiming/._chr21_GM06990.CGHnTiming.csv.gz
- replicon/example/replicationTiming/chr21_GM06990.CGHnTiming.csv.gz
- replicon/example/replicationTiming/._chr21_GM06990.CGHnTiming.csv.timing.gz
- replicon/example/replicationTiming/chr21_GM06990.CGHnTiming.csv.timing.gz
- replicon/example/replicationTiming/._chr21_GM06990.CGHnTiming.csv.timing.gz_plot.png
- replicon/example/replicationTiming/chr21_GM06990.CGHnTiming.csv.timing.gz_plot.png
- replicon/example/replicationTiming/._chr22_GM06990.CGHnTiming.csv.gz
- replicon/example/replicationTiming/chr22_GM06990.CGHnTiming.csv.gz
- replicon/example/replicationTiming/._chr22_GM06990.CGHnTiming.csv.timing.gz
- replicon/example/replicationTiming/chr22_GM06990.CGHnTiming.csv.timing.gz
- replicon/example/replicationTiming/._chr22_GM06990.CGHnTiming.csv.timing.gz_plot.png
- replicon/example/replicationTiming/chr22_GM06990.CGHnTiming.csv.timing.gz_plot.png
- replicon/example/replicationTiming/._chr2_GM06990.CGHnTiming.csv.gz
- replicon/example/replicationTiming/chr2_GM06990.CGHnTiming.csv.gz
- replicon/example/replicationTiming/._chr2_GM06990.CGHnTiming.csv.timing.gz
- replicon/example/replicationTiming/chr2_GM06990.CGHnTiming.csv.timing.gz
- replicon/example/replicationTiming/._chr2_GM06990.CGHnTiming.csv.timing.gz_plot.png
- replicon/example/replicationTiming/chr2_GM06990.CGHnTiming.csv.timing.gz_plot.png
- replicon/example/replicationTiming/._chr3_GM06990.CGHnTiming.csv.gz
- replicon/example/replicationTiming/chr3_GM06990.CGHnTiming.csv.gz
- replicon/example/replicationTiming/._chr3_GM06990.CGHnTiming.csv.timing.gz
- replicon/example/replicationTiming/chr3_GM06990.CGHnTiming.csv.timing.gz
- replicon/example/replicationTiming/._chr3_GM06990.CGHnTiming.csv.timing.gz_plot.png
- replicon/example/replicationTiming/chr3_GM06990.CGHnTiming.csv.timing.gz_plot.png
- replicon/example/replicationTiming/._chr4_GM06990.CGHnTiming.csv.gz
- replicon/example/replicationTiming/chr4_GM06990.CGHnTiming.csv.gz
- replicon/example/replicationTiming/._chr4_GM06990.CGHnTiming.csv.timing.gz
- replicon/example/replicationTiming/chr4_GM06990.CGHnTiming.csv.timing.gz
- replicon/example/replicationTiming/._chr4_GM06990.CGHnTiming.csv.timing.gz_plot.png
- replicon/example/replicationTiming/chr4_GM06990.CGHnTiming.csv.timing.gz_plot.png
- replicon/example/replicationTiming/._chr5_GM06990.CGHnTiming.csv.gz
- replicon/example/replicationTiming/chr5_GM06990.CGHnTiming.csv.gz
- replicon/example/replicationTiming/._chr5_GM06990.CGHnTiming.csv.timing.gz
- replicon/example/replicationTiming/chr5_GM06990.CGHnTiming.csv.timing.gz
- replicon/example/replicationTiming/._chr5_GM06990.CGHnTiming.csv.timing.gz_plot.png
- replicon/example/replicationTiming/chr5_GM06990.CGHnTiming.csv.timing.gz_plot.png
- replicon/example/replicationTiming/._chr6_GM06990.CGHnTiming.csv.gz
- replicon/example/replicationTiming/chr6_GM06990.CGHnTiming.csv.gz
- replicon/example/replicationTiming/._chr6_GM06990.CGHnTiming.csv.timing.gz
- replicon/example/replicationTiming/chr6_GM06990.CGHnTiming.csv.timing.gz
- replicon/example/replicationTiming/._chr6_GM06990.CGHnTiming.csv.timing.gz_plot.png
- replicon/example/replicationTiming/chr6_GM06990.CGHnTiming.csv.timing.gz_plot.png
- replicon/example/replicationTiming/._chr7_GM06990.CGHnTiming.csv.gz
- replicon/example/replicationTiming/chr7_GM06990.CGHnTiming.csv.gz
- replicon/example/replicationTiming/._chr7_GM06990.CGHnTiming.csv.timing.gz
- replicon/example/replicationTiming/chr7_GM06990.CGHnTiming.csv.timing.gz
- replicon/example/replicationTiming/._chr7_GM06990.CGHnTiming.csv.timing.gz_plot.png
- replicon/example/replicationTiming/chr7_GM06990.CGHnTiming.csv.timing.gz_plot.png
- replicon/example/replicationTiming/._chr8_GM06990.CGHnTiming.csv.gz
- replicon/example/replicationTiming/chr8_GM06990.CGHnTiming.csv.gz
- replicon/example/replicationTiming/._chr8_GM06990.CGHnTiming.csv.timing.gz
- replicon/example/replicationTiming/chr8_GM06990.CGHnTiming.csv.timing.gz
- replicon/example/replicationTiming/._chr8_GM06990.CGHnTiming.csv.timing.gz_plot.png
- replicon/example/replicationTiming/chr8_GM06990.CGHnTiming.csv.timing.gz_plot.png
- replicon/example/replicationTiming/._chr9_GM06990.CGHnTiming.csv.gz
- replicon/example/replicationTiming/chr9_GM06990.CGHnTiming.csv.gz
- replicon/example/replicationTiming/._chr9_GM06990.CGHnTiming.csv.timing.gz
- replicon/example/replicationTiming/chr9_GM06990.CGHnTiming.csv.timing.gz
- replicon/example/replicationTiming/._chr9_GM06990.CGHnTiming.csv.timing.gz_plot.png
- replicon/example/replicationTiming/chr9_GM06990.CGHnTiming.csv.timing.gz_plot.png
- replicon/example/ipls/chr1
- replicon/example/ipls/chr10
- replicon/example/ipls/chr11
- replicon/example/ipls/chr12
- replicon/example/ipls/chr13
- replicon/example/ipls/chr14
- replicon/example/ipls/chr15
- replicon/example/ipls/chr16
- replicon/example/ipls/chr17
- replicon/example/ipls/chr18
- replicon/example/ipls/chr19
- replicon/example/ipls/chr2
- replicon/example/ipls/chr20
- replicon/example/ipls/chr21
- replicon/example/ipls/chr22
- replicon/example/ipls/chr3
- replicon/example/ipls/chr4
- replicon/example/ipls/chr5
- replicon/example/ipls/chr6
- replicon/example/ipls/chr7
- replicon/example/ipls/chr8
- replicon/example/ipls/chr9
- replicon/example/ipls/chrX
- replicon/example/ipls/chrX/._chrX_GM06990
- replicon/example/ipls/chrX/chrX_GM06990
- replicon/example/ipls/chr9/._chr9_GM06990
- replicon/example/ipls/chr9/chr9_GM06990
- replicon/example/ipls/chr8/._chr8_GM06990
- replicon/example/ipls/chr8/chr8_GM06990
- replicon/example/ipls/chr7/._chr7_GM06990
- replicon/example/ipls/chr7/chr7_GM06990
- replicon/example/ipls/chr6/._chr6_GM06990
- replicon/example/ipls/chr6/chr6_GM06990
- replicon/example/ipls/chr5/._chr5_GM06990
- replicon/example/ipls/chr5/chr5_GM06990
- replicon/example/ipls/chr4/._chr4_GM06990
- replicon/example/ipls/chr4/chr4_GM06990
- replicon/example/ipls/chr3/._chr3_GM06990
- replicon/example/ipls/chr3/chr3_GM06990
- replicon/example/ipls/chr22/._chr22_GM06990
- replicon/example/ipls/chr22/chr22_GM06990
- replicon/example/ipls/chr21/._chr21_GM06990
- replicon/example/ipls/chr21/chr21_GM06990
- replicon/example/ipls/chr20/._chr20_GM06990
- replicon/example/ipls/chr20/chr20_GM06990
- replicon/example/ipls/chr2/._chr2_GM06990
- replicon/example/ipls/chr2/chr2_GM06990
- replicon/example/ipls/chr19/._chr19_GM06990
- replicon/example/ipls/chr19/chr19_GM06990
- replicon/example/ipls/chr18/._chr18_GM06990
- replicon/example/ipls/chr18/chr18_GM06990
- replicon/example/ipls/chr17/._chr17_GM06990
- replicon/example/ipls/chr17/chr17_GM06990
- replicon/example/ipls/chr16/._chr16_GM06990
- replicon/example/ipls/chr16/chr16_GM06990
- replicon/example/ipls/chr15/._chr15_GM06990
- replicon/example/ipls/chr15/chr15_GM06990
- replicon/example/ipls/chr14/._chr14_GM06990
- replicon/example/ipls/chr14/chr14_GM06990
- replicon/example/ipls/chr13/._chr13_GM06990
- replicon/example/ipls/chr13/chr13_GM06990
- replicon/example/ipls/chr12/._chr12_GM06990
- replicon/example/ipls/chr12/chr12_GM06990
- replicon/example/ipls/chr11/._chr11_GM06990
- replicon/example/ipls/chr11/chr11_GM06990
- replicon/example/ipls/chr10/._chr10_GM06990
- replicon/example/ipls/chr10/chr10_GM06990
- replicon/example/ipls/chr1/._chr1_GM06990
- replicon/example/ipls/chr1/chr1_GM06990
- replicon/bin/mac10.7.5
- replicon/bin/openSuse12.4
- replicon/bin/openSuse12.4/._replicon
- replicon/bin/openSuse12.4/replicon
- replicon/bin/mac10.7.5/replicon
