# Supplementary material for: A chromatin structure‐based model accurately predicts DNA replication timing in human cells
Source: Mol Syst Biol. 2014 Mar 28;10(3):722. doi: 10.1002/msb.134859 (PMC4017678; doi:10.1002/msb.134859)
Supplement: Supplementary file 19 — Replicon software package [file MSB-10-3-722-s34.gz › replicon/config.h]

/*
 * config.h
 *
 *  Created on: Sep 22, 2011
 *      Author: sven
 */

#ifndef CONFIG_H_
#define CONFIG_H_

#define MEASURE_REPLICATION_TIMING


#endif /* CONFIG_H_ */
