# Supplementary material for: A chromatin structure‐based model accurately predicts DNA replication timing in human cells
Source: Mol Syst Biol. 2014 Mar 28;10(3):722. doi: 10.1002/msb.134859 (PMC4017678; doi:10.1002/msb.134859)
Supplement: Supplementary file 19 — Replicon software package [file MSB-10-3-722-s34.gz › replicon/dna.h]

/***************************************************************************
 *   Copyright (C) 2006 by Sven Bilke   *
 *   bilkes@mail.nih.gov   *
 *                                                                         *
 *   This program is free software; you can redistribute it and/or modify  *
 *   it under the terms of the GNU General Public License as published by  *
 *   the Free Software Foundation; either version 2 of the License, or     *
 *   (at your option) any later version.                                   *
 *                                                                         *
 *   This program is distributed in the hope that it will be useful,       *
 *   but WITHOUT ANY WARRANTY; without even the implied warranty of        *
 *   MERCHANTABILITY or FITNESS FOR A PARTICULAR PURPOSE.  See the         *
 *   GNU General Public License for more details.                          *
 *                                                                         *
 *   You should have received a copy of the GNU General Public License     *
 *   along with this program; if not, write to the                         *
 *   Free Software Foundation, Inc.,                                       *
 *   59 Temple Place - Suite 330, Boston, MA  02111-1307, USA.             *
 ***************************************************************************/
#ifndef DNA_H
#define DNA_H
#include <vector>
#include <iostream>
#include "config.h"
using std::vector;

/**
Simulates a single (double stranded) DNA molecule

	@author Sven Bilke <bilkes@mail.nih.gov>
*/
class dna
{
	public:
//    typedef vector<double> doublev;
		typedef struct { int begin, end, chromosome; } fragment;

		dna ( int c );
		~dna();

		bool   isReplicated ( int l )  const { return _dnaCopyNumber[l]; }
		bool   complete()           const { return _replicated >= _length; }
		int    length()             const { return _length; }
		int    replicated()         const { return _replicated; }
		unsigned int nFragment()    const { if ( _fragDirty ) _createNacentList(); return _nfrag; }
		const fragment &nacentDna ( int i )  const { if ( _fragDirty ) _createNacentList(); return _fragCache[i]; }

#ifdef MEASURE_REPLICATION_TIMING
	const vector<int> &replicationTime() const  		{ return _replicationTime; }
	const vector<int> &initiationTime() const   		{ return _initiationTime; }
	void initiationEvent(int pos, unsigned int t) 		{ _initiationTime[pos] = t; }
#endif

		void   replicate ( int l, unsigned int t )
		{
			_dnaCopyNumber[l] = true;
			_replicated++;
			_fragDirty = true;
#ifdef MEASURE_REPLICATION_TIMING
			_replicationTime[l] = t;
#endif
			return;
		};

		void enterSPhase();
		unsigned int chromosomeId()       { return _id; }
	private:
		void _createNacentList() const;

		unsigned int _length;
		unsigned int _replicated;
		unsigned char _id;
		mutable bool _fragDirty;
		mutable unsigned int _nfrag;

		vector<bool>    _dnaCopyNumber;
		mutable vector<fragment> _fragCache;
#ifdef MEASURE_REPLICATION_TIMING
		vector<int> _replicationTime, _initiationTime;
#endif
};

#endif
