# Supplementary material for: A chromatin structure‐based model accurately predicts DNA replication timing in human cells
Source: Mol Syst Biol. 2014 Mar 28;10(3):722. doi: 10.1002/msb.134859 (PMC4017678; doi:10.1002/msb.134859)
Supplement: Supplementary file 19 — Replicon software package [file MSB-10-3-722-s34.gz › replicon/errorcodes.h]

/*
 * errorcodes.h
 *
 *  Created on: Dec 20, 2008
 *      Author: sven
 */

#ifndef ERRORCODES_H_
#define ERRORCODES_H_

#define ESUCCESS       0
#define ENOTFOUND      1
#define ECANNOTREAD    2
#define ECREATE        3
#define EUNKNOWNFORMAT 4
#define EINSUFFARG     5
#define ENEEDHELP      6
#define EUNKNOWNOPTION 7
#define ESYNTAX        8
#define EWAITING       0
#define EFILESDONTMATCH   8

#endif /* ERRORCODES_H_ */
