# Supplementary material for: A chromatin structure‐based model accurately predicts DNA replication timing in human cells
Source: Mol Syst Biol. 2014 Mar 28;10(3):722. doi: 10.1002/msb.134859 (PMC4017678; doi:10.1002/msb.134859)
Supplement: Supplementary file 19 — Replicon software package [file MSB-10-3-722-s34.gz › replicon/gzstream.cc]

// ============================================================================
// gzstream, C++ iostream classes wrapping the zlib compression library.
// Copyright (C) 2001  Deepak Bandyopadhyay, Lutz Kettner
//
// This library is free software; you can redistribute it and/or
// modify it under the terms of the GNU Lesser General Public
// License as published by the Free Software Foundation; either
// version 2.1 of the License, or (at your option) any later version.
//
// This library is distributed in the hope that it will be useful,
// but WITHOUT ANY WARRANTY; without even the implied warranty of
// MERCHANTABILITY or FITNESS FOR A PARTICULAR PURPOSE.  See the GNU
// Lesser General Public License for more details.
//
// You should have received a copy of the GNU Lesser General Public
// License along with this library; if not, write to the Free Software
// Foundation, Inc., 59 Temple Place, Suite 330, Boston, MA  02111-1307  USA
// ============================================================================
//
// File          : gzstream.C
// Revision      : $Revision: 1.7 $
// Revision_date : $Date: 2003/01/08 14:41:27 $
// Author(s)     : Deepak Bandyopadhyay, Lutz Kettner
//
// Standard streambuf implementation following Nicolai Josuttis, "The
// Standard C++ Library".
// ============================================================================
// Other than putting gzstream into the GULI namespace, this is the original source
// for gzstream. Thank you to Deepak Bandyopadhyay, Lutz Kettner.

#include "gzstream.h"
#include <iostream>
#include <string.h>  // for memcpy
namespace GULI {

	// ----------------------------------------------------------------------------
	// Internal classes to implement gzstream. See header file for user classes.
	// ----------------------------------------------------------------------------

	// --------------------------------------
	// class gzstreambuf:
	// --------------------------------------

	gzstreambuf* gzstreambuf::open(const char* name, int open_mode) {
		if (is_open()) return (gzstreambuf*) 0;
		mode = open_mode;
		// no append nor read/write mode
		if ((mode & std::ios::ate) || (mode & std::ios::app) || ((mode
				& std::ios::in) && (mode & std::ios::out))) return (gzstreambuf*) 0;
		char fmode[10];
		char* fmodeptr = fmode;
		if (mode & std::ios::in) *fmodeptr++ = 'r';
		else if (mode & std::ios::out) *fmodeptr++ = 'w';
		*fmodeptr++ = 'b';
		*fmodeptr = '\0';
		file = gzopen(name, fmode);
		if (file == 0) return (gzstreambuf*) 0;
		opened = 1;
		return this;
	}

	gzstreambuf * gzstreambuf::close() {
		if (is_open()) {
			sync();
			opened = 0;
			if (gzclose(file) == Z_OK) return this;
		}
		return (gzstreambuf*) 0;
	}

	int gzstreambuf::underflow() { // used for input buffer only
		if (gptr() && (gptr() < egptr())) return *reinterpret_cast<unsigned char *> (gptr());

		if (!(mode & std::ios::in) || !opened) return EOF;
		// Josuttis' implementation of inbuf
		int n_putback = gptr() - eback();
		if (n_putback > 4) n_putback = 4;
		memcpy(buffer + (4 - n_putback), gptr() - n_putback, n_putback);

		int num = gzread(file, buffer + 4, bufferSize - 4);
		if (num <= 0) // ERROR or EOF
		return EOF;

		// reset buffer pointers
		setg(buffer + (4 - n_putback), // beginning of putback area
				buffer + 4, // read position
				buffer + 4 + num); // end of buffer

		// return next character
		return *reinterpret_cast<unsigned char *> (gptr());
	}

	int gzstreambuf::flush_buffer() {
		// Separate the writing of the buffer from overflow() and
		// sync() operation.
		int w = pptr() - pbase();
		if (gzwrite(file, pbase(), w) != w) return EOF;
		pbump(-w);
		return w;
	}

	int gzstreambuf::overflow(int c) { // used for output buffer only
		if (!(mode & std::ios::out) || !opened) return EOF;
		if (c != EOF) {
			*pptr() = c;
			pbump(1);
		}
		if (flush_buffer() == EOF) return EOF;
		return c;
	}

	int gzstreambuf::sync() {
		// Changed to use flush_buffer() instead of overflow( EOF)
		// which caused improper behavior with std::endl and flush(),
		// bug reported by Vincent Ricard.
		if (pptr() && pptr() > pbase()) {
			if (flush_buffer() == EOF) return -1;
		}
		return 0;
	}

	// --------------------------------------
	// class gzstreambase:
	// --------------------------------------

	gzstreambase::gzstreambase(const char* name, int mode) {
		init(&buf);
		open(name, mode);
	}

	gzstreambase::~gzstreambase() {
		buf.close();
	}

	void gzstreambase::open(const char* name, int open_mode) {
		if (!buf.open(name, open_mode)) clear(rdstate() | std::ios::badbit);
	}

	void gzstreambase::close() {
		if (buf.is_open()) if (!buf.close()) clear(rdstate() | std::ios::badbit);
	}

} // namespace GULI

// ============================================================================
// EOF //
