# Supplementary material for: A chromatin structure‐based model accurately predicts DNA replication timing in human cells
Source: Mol Syst Biol. 2014 Mar 28;10(3):722. doi: 10.1002/msb.134859 (PMC4017678; doi:10.1002/msb.134859)
Supplement: Supplementary file 19 — Replicon software package [file MSB-10-3-722-s34.gz › replicon/gzstream.h]

// ============================================================================
// gzstream, C++ iostream classes wrapping the zlib compression library.
// Copyright (C) 2001  Deepak Bandyopadhyay, Lutz Kettner
//
// This library is free software; you can redistribute it and/or
// modify it under the terms of the GNU Lesser General Public
// License as published by the Free Software Foundation; either
// version 2.1 of the License, or (at your option) any later version.
//
// This library is distributed in the hope that it will be useful,
// but WITHOUT ANY WARRANTY; without even the implied warranty of
// MERCHANTABILITY or FITNESS FOR A PARTICULAR PURPOSE.  See the GNU
// Lesser General Public License for more details.
//
// You should have received a copy of the GNU Lesser General Public
// License along with this library; if not, write to the Free Software
// Foundation, Inc., 59 Temple Place, Suite 330, Boston, MA  02111-1307  USA
// ============================================================================
//
// File          : gzstream.h
// Revision      : $Revision: 1.5 $
// Revision_date : $Date: 2002/04/26 23:30:15 $
// Author(s)     : Deepak Bandyopadhyay, Lutz Kettner
//
// Standard streambuf implementation following Nicolai Josuttis, "The
// Standard C++ Library".
// ============================================================================

// Other than putting gzstream into the GULI namespace, this is the original source
// for gzstream. Thank you to Deepak Bandyopadhyay, Lutz Kettner.

#ifndef __GULI__GZSTREAM_H
#define __GULI__GZSTREAM_H 1

// standard C++ with new header file names and std:: namespace
#include <iostream>
#include <fstream>
#include <zlib.h>

namespace GULI {
	// ----------------------------------------------------------------------------
	// Internal classes to implement gzstream. See below for user classes.
	// ----------------------------------------------------------------------------

	class gzstreambuf: public std::streambuf {
	private:
		static const int bufferSize = 47 + 256; // size of data buff
		// totals 512 bytes under g++ for igzstream at the end.

		gzFile file; // file handle for compressed file
		char buffer[bufferSize]; // data buffer
		char opened; // open/close state of stream
		int mode; // I/O mode

		int flush_buffer();
	public:
		gzstreambuf() :
			opened(0) {
			setp(buffer, buffer + (bufferSize - 1));
			setg(buffer + 4, // beginning of putback area
					buffer + 4, // read position
					buffer + 4); // end position
			// ASSERT: both input & output capabilities will not be used together
		}
		int is_open() {
			return opened;
		}
		gzstreambuf* open(const char* name, int open_mode);
		gzstreambuf* close();
		~gzstreambuf() {
			close();
		}

		virtual int overflow(int c = EOF);
		virtual int underflow();
		virtual int sync();
	};

	class gzstreambase: virtual public std::ios {
	protected:
		gzstreambuf buf;
	public:
		gzstreambase() {
			init(&buf);
		}
		gzstreambase(const char* name, int open_mode);
		~gzstreambase();
		void open(const char* name, int open_mode);
		void close();
		gzstreambuf* rdbuf() {
			return &buf;
		}
		int is_open() {
			return buf.is_open();
		}
	};

	// ----------------------------------------------------------------------------
	// User classes. Use igzstream and ogzstream analogously to ifstream and
	// ofstream respectively. They read and write files based on the gz*
	// function interface of the zlib. Files are compatible with gzip compression.
	// ----------------------------------------------------------------------------

	class igzstream: public gzstreambase, public std::istream {
	public:
		igzstream() :
			std::istream(&buf) {
		}
		igzstream(const char* name, int open_mode = std::ios::in) :
			gzstreambase(name, open_mode), std::istream(&buf) {
		}
		gzstreambuf* rdbuf() {
			return gzstreambase::rdbuf();
		}
		void open(const char* name, int open_mode = std::ios::in) {
			gzstreambase::open(name, open_mode);
		}
	};

	class ogzstream: public gzstreambase, public std::ostream {
	public:
		ogzstream() :
			std::ostream(&buf) {
		}
		ogzstream(const char* name, int mode = std::ios::out) :
			gzstreambase(name, mode), std::ostream(&buf) {
		}
		gzstreambuf* rdbuf() {
			return gzstreambase::rdbuf();
		}
		void open(const char* name, int open_mode = std::ios::out) {
			gzstreambase::open(name, open_mode);
		}
	};

} // NAMESPACE

#endif // __GULI_GZSTREAM_H
// ============================================================================
// EOF //
