# Supplementary material for: A chromatin structure‐based model accurately predicts DNA replication timing in human cells
Source: Mol Syst Biol. 2014 Mar 28;10(3):722. doi: 10.1002/msb.134859 (PMC4017678; doi:10.1002/msb.134859)
Supplement: Supplementary file 19 — Replicon software package [file MSB-10-3-722-s34.gz › replicon/INSTALL.txt]

This software package has been tested on openSuse 12.4, and Mac OS X 10.7 and it should
compile on most unix variants as well.

Pre-compiled binaries are available in the bin directory.

To compile from source, enter the source directory, and then
make dep
make

the executable is called replicon. 

A throrough description of command line arguments is provided in the README.pdf file, which details all the steps needed to generate IPLS files and predict replication timing. 

IPLS and replication timing predictions for GM06990 cells are provided in the 'example' directory, see README.pdf for details. 
