# Supplementary material for: A chromatin structure‐based model accurately predicts DNA replication timing in human cells
Source: Mol Syst Biol. 2014 Mar 28;10(3):722. doi: 10.1002/msb.134859 (PMC4017678; doi:10.1002/msb.134859)
Supplement: Supplementary file 19 — Replicon software package [file MSB-10-3-722-s34.gz › replicon/stdinc.h]

/*
 * stdafx.h
 *
 *  Created on: Mar 23, 2009
 *      Author: sven
 */
#define HAVE_THREADS

#ifndef STDINC_H_
#define STDINC_H_
#include <vector>
#include <map>
#include <iostream>
#include <fstream>
#include <string>
#include <algorithm>
#include <assert.h>
#include <stdlib.h>
using std::vector;
using std::map;
using std::istream;
using std::ifstream;
using std::ostream;
using std::ofstream;
using std::string;

#endif /* STDAFX_H_ */
