# Supplementary material for: A chromatin structure‐based model accurately predicts DNA replication timing in human cells
Source: Mol Syst Biol. 2014 Mar 28;10(3):722. doi: 10.1002/msb.134859 (PMC4017678; doi:10.1002/msb.134859)
Supplement: Supplementary file 19 — Replicon software package [file MSB-10-3-722-s34.gz › replicon/threadcontrol.h]

/***************************************************************************
 *   Copyright (C) 2006 by Sven Bilke   *
 *   bilkes@mail.nih.gov   *
 *                                                                         *
 *   This program is free software; you can redistribute it and/or modify  *
 *   it under the terms of the GNU General Public License as published by  *
 *   the Free Software Foundation; either version 2 of the License, or     *
 *   (at your option) any later version.                                   *
 *                                                                         *
 *   This program is distributed in the hope that it will be useful,       *
 *   but WITHOUT ANY WARRANTY; without even the implied warranty of        *
 *   MERCHANTABILITY or FITNESS FOR A PARTICULAR PURPOSE.  See the         *
 *   GNU General Public License for more details.                          *
 *                                                                         *
 *   You should have received a copy of the GNU General Public License     *
 *   along with this program; if not, write to the                         *
 *   Free Software Foundation, Inc.,                                       *
 *   59 Temple Place - Suite 330, Boston, MA  02111-1307, USA.             *
 ***************************************************************************/
#ifndef THREADCONTROL_H
#define THREADCONTROL_H
#include <vector>
#include <utility>
#include "thread.h"

using std::vector;
/**
Create, start, stop and merge (results from) threads

	@author Sven Bilke <bilkes@mail.nih.gov>
*/
class threadControl
{
	public:
		static void addThread ( thread &t );
		template <class it> static void addThread ( it b, it e )
		{
			do addThread ( *b );  while ( ++b != e );
		}
		static void block();
		static void release();
		static void sleep();
		static void wakeUp();
		static void waitForThreads();

		static unsigned int startThreads();
		static unsigned int activeThreads();
		static thread *getThread ( unsigned int i );
	private:
	threadControl() {} ;
};

#endif
