# Supplementary material for: A chromatin structure‐based model accurately predicts DNA replication timing in human cells
Source: Mol Syst Biol. 2014 Mar 28;10(3):722. doi: 10.1002/msb.134859 (PMC4017678; doi:10.1002/msb.134859)
Supplement: Supplementary file 19 — Replicon software package [file MSB-10-3-722-s34.gz › replicon/example/genTimingFromCgh.pl]

#!/usr/bin/perl -w
#Generate Timing from simulated CGH data
use strict;
my $lc = 0;

while(<>) {
    next if(++$lc < 9);
    chomp;
    my @L = split /\t/;
    my $t = 0;
    for(my $i=1; $i <= $#L; ++$i) {
	 $t += ($L[$i] - ($i ? $L[$i-1] : 0.) ) * ($i - 1);
    }
    print join("\t", ($L[0] * 500), $t)."\n";
}
