# Supplementary material for: A chromatin structure‐based model accurately predicts DNA replication timing in human cells
Source: Mol Syst Biol. 2014 Mar 28;10(3):722. doi: 10.1002/msb.134859 (PMC4017678; doi:10.1002/msb.134859)
Supplement: Supplementary file 19 — Replicon software package [file MSB-10-3-722-s34.gz › replicon/example/GM06990.bed]

chr1	112197560	112197710	.	102	.
chr1	1310600	1310750	.	156	.
chr1	10616700	10616850	.	101	.
chr1	11796460	11796610	.	102	.
chr1	18612140	18612290	.	101	.
chr1	25559000	25559150	.	108	.
chr1	26869700	26869850	.	103	.
chr1	44302240	44302390	.	114	.
chr1	59637640	59637790	.	101	.
chr1	66846600	66846750	.	102	.
chr1	67895280	67895430	.	102	.
chr1	78511980	78512130	.	101	.
chr1	85458940	85459090	.	101	.
chr1	91488120	91488270	.	101	.
chr1	115605360	115605510	.	105	.
chr1	148242400	148242550	.	102	.
chr1	149684140	149684290	.	102	.
chr1	150208420	150208570	.	129	.
chr1	150601720	150601870	.	131	.
chr1	192544680	192544830	.	106	.
chr1	202112980	202113130	.	102	.
chr1	207093740	207093890	.	101	.
chr1	226099140	226099290	.	102	.
chr1	235011980	235012130	.	101	.
chr1	245104540	245104690	.	103	.
chr1	565280	565430	.	105	.
chr1	565440	565590	.	118	.
chr1	565900	566050	.	121	.
chr1	566780	566930	.	152	.
chr1	567440	567590	.	1000	.
chr1	567700	567850	.	117	.
chr1	569780	569930	.	868	.
chr1	714040	714190	.	134	.
chr1	714480	714630	.	103	.
chr1	762420	762570	.	101	.
chr1	762820	762970	.	112	.
chr1	801260	801410	.	101	.
chr1	805200	805350	.	104	.
chr1	816920	817070	.	101	.
chr1	825720	825870	.	101	.
chr1	840080	840230	.	105	.
chr1	840780	840930	.	103	.
chr1	856500	856650	.	102	.
chr1	859020	859250	.	101	.
chr1	875620	875770	.	102	.
chr1	894640	894790	.	111	.
chr1	895880	896030	.	107	.
chr1	896900	897050	.	101	.
chr1	897860	898010	.	101	.
chr1	902280	902430	.	103	.
chr1	911520	911670	.	102	.
chr1	927840	927990	.	101	.
chr1	936160	936310	.	102	.
chr1	937300	937450	.	101	.
chr1	948740	948890	.	109	.
chr1	950860	951010	.	101	.
chr1	954780	954930	.	104	.
chr1	955520	955670	.	101	.
chr1	966760	966910	.	101	.
chr1	967220	967370	.	101	.
chr1	967820	967970	.	101	.
chr1	968500	968650	.	125	.
chr1	969260	969410	.	101	.
chr1	974100	974250	.	102	.
chr1	976120	976270	.	103	.
chr1	986180	986330	.	103	.
chr1	994480	994630	.	101	.
chr1	995000	995150	.	107	.
chr1	999320	999470	.	110	.
chr1	999580	999730	.	113	.
chr1	1004620	1004770	.	109	.
chr1	1005720	1005870	.	101	.
chr1	1015060	1015210	.	102	.
chr1	1051540	1051690	.	146	.
chr1	1051960	1052110	.	101	.
chr1	1057540	1057690	.	103	.
chr1	1071920	1072070	.	101	.
chr1	1072180	1072330	.	101	.
chr1	1072760	1072910	.	106	.
chr1	1079580	1079730	.	103	.
chr1	1092900	1093050	.	103	.
chr1	1093580	1093730	.	102	.
chr1	1107240	1107390	.	102	.
chr1	1107560	1107710	.	101	.
chr1	1109140	1109290	.	101	.
chr1	1136840	1136990	.	102	.
chr1	1141980	1142130	.	101	.
chr1	1143500	1143650	.	103	.
chr1	1148340	1148490	.	102	.
chr1	1167380	1167530	.	143	.
chr1	1167840	1167990	.	101	.
chr1	1179760	1179910	.	101	.
chr1	1186420	1186570	.	104	.
chr1	1209180	1209330	.	111	.
chr1	1209540	1209690	.	102	.
chr1	1227160	1227310	.	101	.
chr1	1227340	1227490	.	103	.
chr1	1240920	1241070	.	108	.
chr1	1242800	1242950	.	101	.
chr1	1243380	1243530	.	119	.
chr1	1243680	1243830	.	124	.
chr1	1244420	1244570	.	101	.
chr1	1259980	1260130	.	119	.
chr1	1273200	1273350	.	101	.
chr1	1285020	1285170	.	103	.
chr1	1290860	1291010	.	101	.
chr1	1307520	1307670	.	104	.
chr1	1310020	1310170	.	102	.
chr1	1334760	1334910	.	162	.
chr1	1342140	1342290	.	101	.
chr1	1342620	1342770	.	125	.
chr1	1343140	1343290	.	103	.
chr1	1347920	1348070	.	101	.
chr1	1353340	1353490	.	101	.
chr1	1353920	1354070	.	101	.
chr1	1354080	1354230	.	101	.
chr1	1370980	1371130	.	101	.
chr1	1376320	1376470	.	102	.
chr1	1398060	1398210	.	101	.
chr1	1407000	1407150	.	116	.
chr1	1440360	1440510	.	108	.
chr1	1447340	1447490	.	130	.
chr1	1509920	1510070	.	108	.
chr1	1510220	1510370	.	117	.
chr1	1533020	1533170	.	101	.
chr1	1535040	1535190	.	101	.
chr1	1537980	1538130	.	101	.
chr1	1549960	1550110	.	102	.
chr1	1550640	1550790	.	129	.
chr1	1551100	1551250	.	113	.
chr1	1565760	1565910	.	135	.
chr1	1590560	1590710	.	131	.
chr1	1609360	1609510	.	113	.
chr1	1610460	1610610	.	109	.
chr1	1623840	1623990	.	107	.
chr1	1624220	1624370	.	124	.
chr1	1624500	1624650	.	122	.
chr1	1655840	1655990	.	142	.
chr1	1677560	1677710	.	104	.
chr1	1707040	1707330	.	102	.
chr1	1709380	1709530	.	101	.
chr1	1709860	1710010	.	107	.
chr1	1710360	1710510	.	152	.
chr1	1710880	1711030	.	102	.
chr1	1711740	1711890	.	109	.
chr1	1712360	1712510	.	101	.
chr1	1713080	1713230	.	101	.
chr1	1714040	1714190	.	102	.
chr1	1714260	1714530	.	101	.
chr1	1759980	1760130	.	102	.
chr1	1760340	1760490	.	101	.
chr1	1760660	1760810	.	101	.
chr1	1765540	1765690	.	104	.
chr1	1779440	1779590	.	101	.
chr1	1794540	1794690	.	101	.
chr1	1796260	1796410	.	107	.
chr1	1820880	1821030	.	101	.
chr1	1821400	1821550	.	102	.
chr1	1821640	1821790	.	102	.
chr1	1822180	1822330	.	101	.
chr1	1822500	1822650	.	121	.
chr1	1823040	1823190	.	102	.
chr1	1837800	1837950	.	102	.
chr1	1838600	1838750	.	101	.
chr1	1838980	1839130	.	104	.
chr1	1840480	1840630	.	108	.
chr1	1840700	1840850	.	107	.
chr1	1841120	1841270	.	101	.
chr1	1850820	1850970	.	135	.
chr1	1875620	1875770	.	101	.
chr1	1891560	1891710	.	101	.
chr1	1976380	1976530	.	102	.
chr1	1978000	1978150	.	101	.
chr1	1981620	1981770	.	111	.
chr1	2023120	2023270	.	101	.
chr1	2032040	2032190	.	101	.
chr1	2039900	2040050	.	101	.
chr1	2043960	2044110	.	104	.
chr1	2064740	2064890	.	123	.
chr1	2064980	2065130	.	109	.
chr1	2105840	2105990	.	101	.
chr1	2120960	2121110	.	107	.
chr1	2126700	2126850	.	112	.
chr1	2130680	2130830	.	103	.
chr1	2135960	2136110	.	102	.
chr1	2136160	2136310	.	101	.
chr1	2136700	2136850	.	106	.
chr1	2159220	2159370	.	114	.
chr1	2160240	2160390	.	101	.
chr1	2160680	2160830	.	105	.
chr1	2165920	2166070	.	101	.
chr1	2187440	2187590	.	103	.
chr1	2188320	2188470	.	101	.
chr1	2222160	2222310	.	103	.
chr1	2222380	2222530	.	103	.
chr1	2231920	2232070	.	108	.
chr1	2232520	2232670	.	112	.
chr1	2243040	2243190	.	101	.
chr1	2246400	2246550	.	101	.
chr1	2247000	2247150	.	101	.
chr1	2313300	2313450	.	102	.
chr1	2314160	2314310	.	101	.
chr1	2319580	2319730	.	103	.
chr1	2319960	2320110	.	101	.
chr1	2323080	2323230	.	159	.
chr1	2343420	2343570	.	101	.
chr1	2344000	2344150	.	131	.
chr1	2344340	2344490	.	107	.
chr1	2344640	2344790	.	102	.
chr1	2345920	2346070	.	105	.
chr1	2347320	2347470	.	102	.
chr1	2349400	2349550	.	101	.
chr1	2427780	2427930	.	103	.
chr1	2457660	2457810	.	117	.
chr1	2457920	2458070	.	105	.
chr1	2458340	2458490	.	104	.
chr1	2460660	2460810	.	101	.
chr1	2477500	2477650	.	107	.
chr1	2477740	2477890	.	113	.
chr1	2478420	2478570	.	115	.
chr1	2479520	2479670	.	106	.
chr1	2479860	2480010	.	105	.
chr1	2480280	2480430	.	116	.
chr1	2480880	2481030	.	101	.
chr1	2481240	2481390	.	101	.
chr1	2485840	2485990	.	101	.
chr1	2486420	2486570	.	103	.
chr1	2487140	2487290	.	105	.
chr1	2487400	2487550	.	105	.
chr1	2487700	2487850	.	104	.
chr1	2487940	2488090	.	102	.
chr1	2488400	2488550	.	102	.
chr1	2507980	2508130	.	102	.
chr1	2508900	2509050	.	102	.
chr1	2509260	2509410	.	103	.
chr1	2509820	2509970	.	110	.
chr1	2512180	2512330	.	101	.
chr1	2517040	2517190	.	103	.
chr1	2517820	2517970	.	128	.
chr1	2574080	2574230	.	102	.
chr1	2574320	2574470	.	102	.
chr1	2574620	2574770	.	109	.
chr1	2585160	2585310	.	101	.
chr1	2586240	2586390	.	101	.
chr1	2587020	2587170	.	101	.
chr1	2629200	2629350	.	101	.
chr1	2689220	2689370	.	100	.
chr1	3341480	3341630	.	101	.
chr1	3369740	3369890	.	101	.
chr1	3407900	3408050	.	103	.
chr1	3481640	3481790	.	101	.
chr1	3514180	3514330	.	101	.
chr1	3541360	3541510	.	129	.
chr1	3566580	3566730	.	120	.
chr1	3567980	3568130	.	101	.
chr1	3568260	3568410	.	101	.
chr1	3568760	3568910	.	105	.
chr1	3569280	3569430	.	102	.
chr1	3572760	3572910	.	102	.
chr1	3573380	3573530	.	105	.
chr1	3581120	3581270	.	103	.
chr1	3581440	3581590	.	103	.
chr1	3582060	3582210	.	105	.
chr1	3582760	3582910	.	107	.
chr1	3583980	3584130	.	102	.
chr1	3589700	3589850	.	101	.
chr1	3590200	3590350	.	106	.
chr1	3590460	3590610	.	106	.
chr1	3592260	3592410	.	101	.
chr1	3593320	3593470	.	112	.
chr1	3593600	3593750	.	125	.
chr1	3594420	3594570	.	101	.
chr1	3594900	3595050	.	102	.
chr1	3604960	3605110	.	102	.
chr1	3635280	3635430	.	101	.
chr1	3635860	3636010	.	101	.
chr1	3640960	3641230	.	101	.
chr1	3647760	3647910	.	101	.
chr1	3663160	3663310	.	101	.
chr1	3663940	3664090	.	111	.
chr1	3688740	3688890	.	102	.
chr1	3689100	3689250	.	103	.
chr1	3690140	3690290	.	101	.
chr1	3692600	3692750	.	101	.
chr1	3703680	3703830	.	100	.
chr1	3712440	3712590	.	101	.
chr1	3713040	3713190	.	114	.
chr1	3773780	3773930	.	157	.
chr1	3816700	3816850	.	124	.
chr1	3816960	3817110	.	125	.
chr1	3817880	3818030	.	125	.
chr1	3827440	3827590	.	101	.
chr1	4067940	4068090	.	101	.
chr1	4087660	4087810	.	111	.
chr1	4107000	4107150	.	101	.
chr1	4107200	4107350	.	101	.
chr1	4856540	4856690	.	101	.
chr1	5574700	5574850	.	101	.
chr1	5730820	5730970	.	101	.
chr1	5805960	5806110	.	101	.
chr1	5910340	5910490	.	101	.
chr1	6011200	6011350	.	101	.
chr1	6051640	6051790	.	101	.
chr1	6052520	6052670	.	170	.
chr1	6053120	6053270	.	102	.
chr1	6054340	6054490	.	102	.
chr1	6054840	6054990	.	102	.
chr1	6086240	6086390	.	130	.
chr1	6087020	6087170	.	102	.
chr1	6087420	6087570	.	102	.
chr1	6088400	6088550	.	103	.
chr1	6101620	6101770	.	101	.
chr1	6169000	6169150	.	102	.
chr1	6187880	6188030	.	102	.
chr1	6208860	6209010	.	101	.
chr1	6259660	6259810	.	134	.
chr1	6265040	6265190	.	101	.
chr1	6265380	6265530	.	108	.
chr1	6266080	6266230	.	107	.
chr1	6267660	6267810	.	101	.
chr1	6268840	6268990	.	102	.
chr1	6269360	6269510	.	103	.
chr1	6270000	6270150	.	101	.
chr1	6295400	6295550	.	101	.
chr1	6295980	6296130	.	123	.
chr1	6305200	6305350	.	106	.
chr1	6306220	6306510	.	101	.
chr1	6306880	6307030	.	102	.
chr1	6308980	6309130	.	101	.
chr1	6320140	6320290	.	106	.
chr1	6321120	6321270	.	101	.
chr1	6339700	6339850	.	100	.
chr1	6350400	6350550	.	102	.
chr1	6350860	6351010	.	103	.
chr1	6403580	6403730	.	101	.
chr1	6408220	6408370	.	101	.
chr1	6417460	6417610	.	101	.
chr1	6418900	6419050	.	102	.
chr1	6419320	6419470	.	101	.
chr1	6419820	6419970	.	104	.
chr1	6420720	6420870	.	101	.
chr1	6423280	6423430	.	100	.
chr1	6453360	6453510	.	108	.
chr1	6453820	6453970	.	112	.
chr1	6464820	6464970	.	103	.
chr1	6474520	6474670	.	102	.
chr1	6483620	6483770	.	102	.
chr1	6488580	6488730	.	101	.
chr1	6498140	6498290	.	101	.
chr1	6500440	6500590	.	101	.
chr1	6514400	6514550	.	101	.
chr1	6515620	6515770	.	101	.
chr1	6520500	6520650	.	102	.
chr1	6535680	6535830	.	101	.
chr1	6546560	6546710	.	101	.
chr1	6550040	6550190	.	104	.
chr1	6550600	6550750	.	105	.
chr1	6550860	6551010	.	104	.
chr1	6557640	6557790	.	101	.
chr1	6614580	6614730	.	129	.
chr1	6639020	6639170	.	101	.
chr1	6639920	6640070	.	141	.
chr1	6661200	6661350	.	102	.
chr1	6662000	6662150	.	101	.
chr1	6662660	6662810	.	105	.
chr1	6662940	6663090	.	106	.
chr1	6663320	6663470	.	102	.
chr1	6663620	6663770	.	103	.
chr1	6673100	6673250	.	102	.
chr1	6673600	6673750	.	184	.
chr1	6674760	6674910	.	101	.
chr1	6685100	6685250	.	106	.
chr1	6685940	6686090	.	101	.
chr1	6694180	6694330	.	100	.
chr1	6694740	6694890	.	101	.
chr1	6761920	6762070	.	108	.
chr1	6780120	6780270	.	101	.
chr1	6803700	6803850	.	102	.
chr1	6805440	6805590	.	102	.
chr1	6838020	6838170	.	101	.
chr1	6839360	6839510	.	101	.
chr1	6844600	6844750	.	110	.
chr1	6845060	6845210	.	171	.
chr1	6865280	6865430	.	101	.
chr1	6921700	6921850	.	103	.
chr1	6948960	6949110	.	101	.
chr1	7325880	7326030	.	102	.
chr1	7463680	7463830	.	107	.
chr1	7464080	7464230	.	101	.
chr1	7466800	7466950	.	106	.
chr1	7531060	7531210	.	102	.
chr1	7539000	7539150	.	101	.
chr1	7609580	7609730	.	101	.
chr1	7707460	7707610	.	101	.
chr1	7724460	7724610	.	101	.
chr1	7727680	7727830	.	102	.
chr1	7727880	7728030	.	101	.
chr1	7729660	7729810	.	101	.
chr1	7732740	7732890	.	100	.
chr1	7740560	7740710	.	101	.
chr1	7764620	7764770	.	108	.
chr1	7831260	7831410	.	105	.
chr1	7842280	7842430	.	101	.
chr1	7843500	7843650	.	102	.
chr1	7843940	7844090	.	118	.
chr1	7962860	7963010	.	101	.
chr1	8000840	8000990	.	101	.
chr1	8014220	8014370	.	140	.
chr1	8021560	8021710	.	210	.
chr1	8022020	8022170	.	103	.
chr1	8042460	8042610	.	101	.
chr1	8053960	8054110	.	103	.
chr1	8054280	8054430	.	107	.
chr1	8075180	8075330	.	101	.
chr1	8085700	8085850	.	101	.
chr1	8086320	8086470	.	119	.
chr1	8156820	8156970	.	104	.
chr1	8157580	8157730	.	110	.
chr1	8157900	8158050	.	101	.
chr1	8227420	8227570	.	105	.
chr1	8227880	8228030	.	101	.
chr1	8229600	8229750	.	104	.
chr1	8242740	8242890	.	103	.
chr1	8285140	8285290	.	101	.
chr1	8327560	8327710	.	101	.
chr1	8336700	8336850	.	103	.
chr1	8337620	8337770	.	101	.
chr1	8343160	8343310	.	104	.
chr1	8378040	8378190	.	101	.
chr1	8409120	8409270	.	101	.
chr1	8409600	8409750	.	101	.
chr1	8410560	8410710	.	101	.
chr1	8411820	8411970	.	101	.
chr1	8419620	8419770	.	101	.
chr1	8455140	8455290	.	100	.
chr1	8455680	8455830	.	102	.
chr1	8457220	8457370	.	103	.
chr1	8457480	8457630	.	102	.
chr1	8483740	8483890	.	101	.
chr1	8484500	8484650	.	103	.
chr1	8487120	8487270	.	101	.
chr1	8487740	8487890	.	109	.
chr1	8495840	8495990	.	101	.
chr1	8532760	8532910	.	101	.
chr1	8533580	8533730	.	102	.
chr1	8537440	8537590	.	107	.
chr1	8553140	8553290	.	101	.
chr1	8553580	8553730	.	100	.
chr1	8554800	8554950	.	103	.
chr1	8556120	8556270	.	101	.
chr1	8556700	8556850	.	102	.
chr1	8557340	8557490	.	101	.
chr1	8576940	8577090	.	101	.
chr1	8584800	8584950	.	101	.
chr1	8585620	8585770	.	102	.
chr1	8585880	8586030	.	101	.
chr1	8591320	8591470	.	102	.
chr1	8593320	8593470	.	102	.
chr1	8605260	8605410	.	102	.
chr1	8615720	8615870	.	101	.
chr1	8620920	8621070	.	101	.
chr1	8621080	8621230	.	101	.
chr1	8622620	8622770	.	101	.
chr1	8664160	8664310	.	102	.
chr1	8683800	8683950	.	101	.
chr1	8689500	8689650	.	104	.
chr1	8703700	8703850	.	106	.
chr1	8707620	8707770	.	101	.
chr1	8709220	8709370	.	104	.
chr1	8711320	8711470	.	101	.
chr1	8713960	8714110	.	101	.
chr1	8721520	8721670	.	101	.
chr1	8721820	8721970	.	104	.
chr1	8724280	8724430	.	101	.
chr1	8726740	8726890	.	101	.
chr1	8726960	8727110	.	103	.
chr1	8728060	8728210	.	101	.
chr1	8730140	8730290	.	102	.
chr1	8749620	8749770	.	101	.
chr1	8759160	8759310	.	101	.
chr1	8761300	8761450	.	105	.
chr1	8763140	8763290	.	104	.
chr1	8763480	8763630	.	111	.
chr1	8772780	8772930	.	101	.
chr1	8773040	8773190	.	101	.
chr1	8786480	8786630	.	101	.
chr1	8806600	8806750	.	101	.
chr1	8824160	8824310	.	102	.
chr1	8876640	8876790	.	101	.
chr1	8877000	8877150	.	102	.
chr1	8877720	8877870	.	137	.
chr1	8909040	8909190	.	103	.
chr1	8922520	8922670	.	101	.
chr1	8936600	8936750	.	101	.
chr1	8936900	8937050	.	101	.
chr1	8937480	8937630	.	101	.
chr1	8938060	8938210	.	115	.
chr1	8938780	8938930	.	188	.
chr1	8939200	8939350	.	131	.
chr1	8960180	8960330	.	100	.
chr1	9031220	9031370	.	101	.
chr1	9046800	9046950	.	100	.
chr1	9048180	9048330	.	101	.
chr1	9065280	9065430	.	103	.
chr1	9068000	9068150	.	101	.
chr1	9068400	9068550	.	103	.
chr1	9070180	9070330	.	103	.
chr1	9071020	9071170	.	101	.
chr1	9097020	9097170	.	101	.
chr1	9097340	9097490	.	103	.
chr1	9099520	9099670	.	101	.
chr1	9127380	9127530	.	101	.
chr1	9129640	9129790	.	105	.
chr1	9135160	9135310	.	102	.
chr1	9136440	9136590	.	107	.
chr1	9138260	9138410	.	103	.
chr1	9139000	9139150	.	102	.
chr1	9140120	9140270	.	101	.
chr1	9140580	9140730	.	110	.
chr1	9141000	9141270	.	101	.
chr1	9170940	9171090	.	103	.
chr1	9172160	9172310	.	101	.
chr1	9179920	9180070	.	102	.
chr1	9182140	9182290	.	101	.
chr1	9188760	9188910	.	103	.
chr1	9189220	9189370	.	102	.
chr1	9189580	9189730	.	111	.
chr1	9190800	9190950	.	101	.
chr1	9195600	9195750	.	103	.
chr1	9202420	9202570	.	101	.
chr1	9222980	9223130	.	104	.
chr1	9223260	9223410	.	101	.
chr1	9223780	9223930	.	104	.
chr1	9224080	9224230	.	104	.
chr1	9225440	9225590	.	101	.
chr1	9241440	9241590	.	104	.
chr1	9242120	9242270	.	103	.
chr1	9242840	9242990	.	101	.
chr1	9256600	9256750	.	101	.
chr1	9267280	9267430	.	101	.
chr1	9294420	9294570	.	106	.
chr1	9294600	9294750	.	110	.
chr1	9294880	9295030	.	108	.
chr1	9299840	9299990	.	101	.
chr1	9327240	9327390	.	103	.
chr1	9335740	9335890	.	103	.
chr1	9349200	9349350	.	101	.
chr1	9352920	9353070	.	103	.
chr1	9355080	9355230	.	103	.
chr1	9375620	9375770	.	101	.
chr1	9460660	9460810	.	101	.
chr1	9470960	9471110	.	105	.
chr1	9471860	9472010	.	101	.
chr1	9473620	9473770	.	109	.
chr1	9476600	9476750	.	101	.
chr1	9477920	9478070	.	102	.
chr1	9479080	9479230	.	101	.
chr1	9479540	9479690	.	100	.
chr1	9481000	9481150	.	101	.
chr1	9483140	9483290	.	101	.
chr1	9486500	9486650	.	120	.
chr1	9489000	9489150	.	240	.
chr1	9551220	9551370	.	103	.
chr1	9555420	9555570	.	103	.
chr1	9599320	9599470	.	138	.
chr1	9599940	9600090	.	103	.
chr1	9600220	9600370	.	102	.
chr1	9648700	9648850	.	119	.
chr1	9649620	9649770	.	101	.
chr1	9650420	9650570	.	101	.
chr1	9651440	9651590	.	101	.
chr1	9653640	9653790	.	103	.
chr1	9675780	9675930	.	101	.
chr1	9686360	9686510	.	108	.
chr1	9687200	9687350	.	118	.
chr1	9688640	9688790	.	104	.
chr1	9689320	9689470	.	107	.
chr1	9689740	9689890	.	111	.
chr1	9690560	9690710	.	101	.
chr1	9690840	9690990	.	102	.
chr1	9711680	9711830	.	105	.
chr1	9712140	9712290	.	102	.
chr1	9712540	9712690	.	106	.
chr1	9713100	9713250	.	101	.
chr1	9714300	9714450	.	103	.
chr1	9714580	9714730	.	105	.
chr1	9715140	9715290	.	102	.
chr1	9716020	9716170	.	102	.
chr1	9716540	9716690	.	101	.
chr1	9730360	9730510	.	101	.
chr1	9747600	9747750	.	107	.
chr1	9749260	9749410	.	114	.
chr1	9749580	9749730	.	101	.
chr1	9765040	9765190	.	102	.
chr1	9777760	9777910	.	103	.
chr1	9781920	9782070	.	102	.
chr1	9785080	9785230	.	102	.
chr1	9790460	9790610	.	101	.
chr1	9791560	9791710	.	101	.
chr1	9792780	9792930	.	101	.
chr1	9793560	9793710	.	101	.
chr1	9843060	9843210	.	101	.
chr1	9844660	9844810	.	102	.
chr1	9846760	9846910	.	101	.
chr1	9847980	9848130	.	104	.
chr1	9883060	9883350	.	101	.
chr1	9884000	9884150	.	106	.
chr1	9885660	9885810	.	101	.
chr1	9910140	9910290	.	102	.
chr1	9927640	9927790	.	103	.
chr1	9935020	9935170	.	102	.
chr1	9960440	9960590	.	101	.
chr1	9964000	9964150	.	102	.
chr1	9970240	9970390	.	114	.
chr1	9970520	9970670	.	152	.
chr1	9970880	9971030	.	106	.
chr1	10002440	10002590	.	101	.
chr1	10002740	10002890	.	101	.
chr1	10003380	10003530	.	137	.
chr1	10009840	10009990	.	101	.
chr1	10010600	10010750	.	104	.
chr1	10011120	10011270	.	103	.
chr1	10020820	10020970	.	101	.
chr1	10021280	10021430	.	101	.
chr1	10092880	10093030	.	141	.
chr1	10134560	10134710	.	101	.
chr1	10229080	10229230	.	101	.
chr1	10230360	10230510	.	103	.
chr1	10233620	10233770	.	104	.
chr1	10249780	10249930	.	102	.
chr1	10270100	10270250	.	103	.
chr1	10270420	10270570	.	135	.
chr1	10271260	10271410	.	101	.
chr1	10297320	10297470	.	101	.
chr1	10303000	10303150	.	101	.
chr1	10341140	10341290	.	101	.
chr1	10343600	10343750	.	101	.
chr1	10437520	10437670	.	102	.
chr1	10458860	10459010	.	165	.
chr1	10488140	10488290	.	102	.
chr1	10490400	10490550	.	124	.
chr1	10490680	10490830	.	131	.
chr1	10532540	10532690	.	116	.
chr1	10533360	10533510	.	101	.
chr1	10534900	10535050	.	113	.
chr1	10554820	10554970	.	103	.
chr1	10555200	10555350	.	103	.
chr1	10567580	10567730	.	101	.
chr1	10571060	10571210	.	105	.
chr1	10615880	10616030	.	101	.
chr1	10699840	10699990	.	101	.
chr1	10746580	10746730	.	102	.
chr1	10752060	10752210	.	101	.
chr1	10752580	10752730	.	103	.
chr1	10753680	10753830	.	101	.
chr1	10754480	10754630	.	102	.
chr1	10754820	10754970	.	105	.
chr1	10816060	10816210	.	101	.
chr1	10854000	10854150	.	101	.
chr1	10927520	10927670	.	100	.
chr1	10970080	10970230	.	102	.
chr1	10992320	10992470	.	101	.
chr1	11000180	11000330	.	103	.
chr1	11002160	11002310	.	102	.
chr1	11021200	11021350	.	104	.
chr1	11025100	11025250	.	102	.
chr1	11025620	11025770	.	103	.
chr1	11025900	11026050	.	103	.
chr1	11028740	11028890	.	102	.
chr1	11035740	11035890	.	101	.
chr1	11045860	11046010	.	103	.
chr1	11046160	11046310	.	103	.
chr1	11046480	11046630	.	102	.
chr1	11072420	11072570	.	113	.
chr1	11072620	11072770	.	124	.
chr1	11073060	11073210	.	105	.
chr1	11092040	11092190	.	101	.
chr1	11097820	11097970	.	102	.
chr1	11112220	11112370	.	101	.
chr1	11113160	11113310	.	101	.
chr1	11113500	11113650	.	101	.
chr1	11119700	11119850	.	101	.
chr1	11120120	11120270	.	124	.
chr1	11123100	11123250	.	105	.
chr1	11132720	11132870	.	100	.
chr1	11133520	11133670	.	102	.
chr1	11159860	11160010	.	122	.
chr1	11287600	11287750	.	101	.
chr1	11301840	11301990	.	102	.
chr1	11322660	11322810	.	126	.
chr1	11332840	11332990	.	101	.
chr1	11333260	11333410	.	111	.
chr1	11380200	11380350	.	101	.
chr1	11395600	11395750	.	104	.
chr1	11397680	11397830	.	103	.
chr1	11434300	11434450	.	101	.
chr1	11444300	11444450	.	101	.
chr1	11467540	11467690	.	101	.
chr1	11539020	11539170	.	105	.
chr1	11540280	11540430	.	101	.
chr1	11710540	11710690	.	104	.
chr1	11713760	11713910	.	101	.
chr1	11714660	11714810	.	101	.
chr1	11724140	11724290	.	107	.
chr1	11724740	11724890	.	102	.
chr1	11741180	11741330	.	109	.
chr1	11775300	11775450	.	101	.
chr1	11779680	11779830	.	103	.
chr1	11796080	11796230	.	111	.
chr1	11800960	11801110	.	101	.
chr1	11809340	11809490	.	102	.
chr1	11845320	11845470	.	101	.
chr1	11863280	11863430	.	102	.
chr1	11863600	11863750	.	105	.
chr1	11866040	11866190	.	157	.
chr1	11875120	11875270	.	103	.
chr1	11898760	11898910	.	101	.
chr1	11902280	11902430	.	101	.
chr1	11919440	11919590	.	103	.
chr1	11953980	11954130	.	101	.
chr1	11967900	11968050	.	115	.
chr1	11968400	11968550	.	115	.
chr1	11968560	11968710	.	127	.
chr1	11968840	11968990	.	139	.
chr1	11969400	11969550	.	106	.
chr1	11969700	11969850	.	113	.
chr1	11970080	11970230	.	103	.
chr1	11970800	11970950	.	101	.
chr1	11986480	11986630	.	135	.
chr1	11986920	11987070	.	101	.
chr1	11994620	11994770	.	115	.
chr1	12027320	12027470	.	101	.
chr1	12040180	12040450	.	138	.
chr1	12049820	12049970	.	101	.
chr1	12064900	12065050	.	102	.
chr1	12065780	12065930	.	101	.
chr1	12079320	12079470	.	155	.
chr1	12100040	12100190	.	103	.
chr1	12100620	12100770	.	106	.
chr1	12104380	12104530	.	103	.
chr1	12105720	12105870	.	101	.
chr1	12106560	12106710	.	101	.
chr1	12107160	12107310	.	103	.
chr1	12107540	12107690	.	111	.
chr1	12112120	12112270	.	118	.
chr1	12113080	12113230	.	101	.
chr1	12113480	12113630	.	103	.
chr1	12114340	12114490	.	103	.
chr1	12114680	12114830	.	103	.
chr1	12116520	12116670	.	104	.
chr1	12117460	12117610	.	103	.
chr1	12119980	12120130	.	103	.
chr1	12123180	12123330	.	104	.
chr1	12123420	12123570	.	103	.
chr1	12126000	12126150	.	102	.
chr1	12128120	12128270	.	104	.
chr1	12128660	12128810	.	105	.
chr1	12137700	12137850	.	101	.
chr1	12138620	12138770	.	103	.
chr1	12138940	12139090	.	106	.
chr1	12139500	12139650	.	105	.
chr1	12141820	12141970	.	101	.
chr1	12148020	12148170	.	104	.
chr1	12178780	12178930	.	101	.
chr1	12184940	12185090	.	102	.
chr1	12204000	12204150	.	101	.
chr1	12206500	12206650	.	101	.
chr1	12206720	12206870	.	101	.
chr1	12208200	12208350	.	102	.
chr1	12209400	12209550	.	102	.
chr1	12210660	12210810	.	102	.
chr1	12211000	12211150	.	103	.
chr1	12212240	12212390	.	106	.
chr1	12213180	12213330	.	102	.
chr1	12213520	12213670	.	103	.
chr1	12217480	12217630	.	102	.
chr1	12221280	12221430	.	101	.
chr1	12221880	12222030	.	105	.
chr1	12223360	12223510	.	101	.
chr1	12226920	12227070	.	103	.
chr1	12227580	12227730	.	101	.
chr1	12233940	12234090	.	103	.
chr1	12239280	12239430	.	102	.
chr1	12257480	12257630	.	101	.
chr1	12258440	12258590	.	101	.
chr1	12259180	12259330	.	101	.
chr1	12264220	12264370	.	101	.
chr1	12269020	12269170	.	103	.
chr1	12270620	12270770	.	101	.
chr1	12270820	12270970	.	101	.
chr1	12290000	12290150	.	110	.
chr1	12290920	12291070	.	101	.
chr1	12356780	12356930	.	101	.
chr1	12404900	12405050	.	101	.
chr1	12494280	12494430	.	102	.
chr1	12495800	12495950	.	103	.
chr1	12496280	12496430	.	101	.
chr1	12498620	12498770	.	103	.
chr1	12509660	12509810	.	107	.
chr1	12533320	12533470	.	101	.
chr1	12678000	12678150	.	101	.
chr1	12678300	12678450	.	102	.
chr1	12679980	12680130	.	101	.
chr1	13820560	13820710	.	101	.
chr1	13840620	13840770	.	101	.
chr1	13991020	13991170	.	101	.
chr1	13992240	13992390	.	101	.
chr1	13992920	13993070	.	101	.
chr1	13994220	13994370	.	105	.
chr1	14026140	14026290	.	101	.
chr1	14026680	14026830	.	103	.
chr1	14027080	14027230	.	103	.
chr1	14027380	14027530	.	104	.
chr1	14027820	14027970	.	102	.
chr1	14029460	14029610	.	103	.
chr1	14052460	14052610	.	101	.
chr1	14054720	14054870	.	101	.
chr1	14056840	14056990	.	101	.
chr1	14057440	14057590	.	121	.
chr1	14075720	14075870	.	120	.
chr1	14076280	14076430	.	103	.
chr1	14078140	14078290	.	101	.
chr1	14080660	14080810	.	102	.
chr1	14137820	14137970	.	101	.
chr1	14155440	14155590	.	101	.
chr1	14234780	14234930	.	101	.
chr1	14843600	14843750	.	103	.
chr1	14843920	14844070	.	106	.
chr1	14844320	14844470	.	101	.
chr1	14846360	14846510	.	101	.
chr1	14847060	14847210	.	102	.
chr1	14849460	14849610	.	102	.
chr1	14866620	14866770	.	102	.
chr1	14925160	14925310	.	101	.
chr1	14925840	14925990	.	102	.
chr1	14926480	14926630	.	103	.
chr1	14953740	14953890	.	101	.
chr1	14987440	14987590	.	101	.
chr1	14998620	14998770	.	102	.
chr1	15000580	15000730	.	101	.
chr1	15031400	15031550	.	103	.
chr1	15039840	15039990	.	101	.
chr1	15058900	15059050	.	101	.
chr1	15059640	15059790	.	102	.
chr1	15059940	15060090	.	101	.
chr1	15062340	15062490	.	100	.
chr1	15065420	15065570	.	100	.
chr1	15066060	15066210	.	102	.
chr1	15068840	15068990	.	105	.
chr1	15071360	15071510	.	101	.
chr1	15071900	15072050	.	103	.
chr1	15082580	15082730	.	103	.
chr1	15083460	15083610	.	101	.
chr1	15150980	15151130	.	101	.
chr1	15162400	15162550	.	101	.
chr1	15208520	15208670	.	101	.
chr1	15240400	15240550	.	103	.
chr1	15247700	15247850	.	101	.
chr1	15250400	15250550	.	101	.
chr1	15373000	15373150	.	101	.
chr1	15416960	15417110	.	101	.
chr1	15426980	15427130	.	101	.
chr1	15438860	15439010	.	107	.
chr1	15455140	15455290	.	101	.
chr1	15480640	15480790	.	101	.
chr1	15481140	15481290	.	101	.
chr1	15483100	15483250	.	101	.
chr1	15502800	15502950	.	101	.
chr1	15558200	15558350	.	105	.
chr1	15573600	15573750	.	107	.
chr1	15574840	15574990	.	101	.
chr1	15575680	15575830	.	102	.
chr1	15579480	15579630	.	104	.
chr1	15587940	15588090	.	101	.
chr1	15631340	15631490	.	101	.
chr1	15640900	15641050	.	101	.
chr1	15666980	15667130	.	101	.
chr1	15668620	15668770	.	101	.
chr1	15672500	15672650	.	102	.
chr1	15735940	15736090	.	103	.
chr1	15736300	15736450	.	103	.
chr1	15738200	15738350	.	107	.
chr1	15742620	15742770	.	103	.
chr1	15743220	15743370	.	101	.
chr1	15743580	15743730	.	102	.
chr1	15744100	15744250	.	104	.
chr1	15756500	15756650	.	101	.
chr1	15757700	15757850	.	102	.
chr1	15841780	15841930	.	101	.
chr1	15850800	15850950	.	118	.
chr1	15851200	15851350	.	124	.
chr1	15853160	15853310	.	126	.
chr1	15898380	15898530	.	104	.
chr1	15905720	15905870	.	101	.
chr1	15911060	15911210	.	104	.
chr1	15911540	15911690	.	102	.
chr1	15930080	15930230	.	112	.
chr1	15943800	15943950	.	113	.
chr1	16005200	16005350	.	101	.
chr1	16007280	16007430	.	101	.
chr1	16008500	16008650	.	101	.
chr1	16010680	16010830	.	102	.
chr1	16011300	16011450	.	101	.
chr1	16023560	16023710	.	104	.
chr1	16067980	16068130	.	102	.
chr1	16092620	16092770	.	101	.
chr1	16118600	16118750	.	101	.
chr1	16142180	16142330	.	101	.
chr1	16159780	16159930	.	101	.
chr1	16161080	16161230	.	114	.
chr1	16161420	16161570	.	116	.
chr1	16162340	16162490	.	169	.
chr1	16163460	16163610	.	103	.
chr1	16170780	16170930	.	101	.
chr1	16171480	16171630	.	102	.
chr1	16173640	16173790	.	105	.
chr1	16174000	16174150	.	197	.
chr1	16174560	16174710	.	102	.
chr1	16175100	16175250	.	102	.
chr1	16175880	16176030	.	109	.
chr1	16176460	16176610	.	102	.
chr1	16178560	16178710	.	102	.
chr1	16209280	16209430	.	101	.
chr1	16211820	16211970	.	101	.
chr1	16212900	16213050	.	101	.
chr1	16243500	16243650	.	103	.
chr1	16245960	16246110	.	101	.
chr1	16269880	16270030	.	101	.
chr1	16275280	16275430	.	102	.
chr1	16276180	16276330	.	102	.
chr1	16290780	16290930	.	104	.
chr1	16291140	16291290	.	102	.
chr1	16291800	16291950	.	103	.
chr1	16292860	16293010	.	106	.
chr1	16301080	16301230	.	109	.
chr1	16302060	16302210	.	106	.
chr1	16302540	16302690	.	123	.
chr1	16320840	16320990	.	101	.
chr1	16333160	16333310	.	101	.
chr1	16335700	16335850	.	101	.
chr1	16339360	16339510	.	102	.
chr1	16339740	16339890	.	101	.
chr1	16359420	16359570	.	102	.
chr1	16382700	16382850	.	103	.
chr1	16405580	16405730	.	103	.
chr1	16408900	16409050	.	101	.
chr1	16467880	16468030	.	101	.
chr1	16473000	16473150	.	101	.
chr1	16488960	16489110	.	101	.
chr1	16494320	16494470	.	102	.
chr1	16514320	16514470	.	103	.
chr1	16533160	16533310	.	120	.
chr1	16533440	16533590	.	116	.
chr1	16542560	16542710	.	101	.
chr1	16542820	16542970	.	102	.
chr1	16543940	16544090	.	113	.
chr1	16563040	16563190	.	102	.
chr1	16563660	16563810	.	128	.
chr1	16564520	16564670	.	101	.
chr1	16569800	16569950	.	101	.
chr1	16570720	16570870	.	101	.
chr1	16575760	16575910	.	101	.
chr1	16648220	16648370	.	100	.
chr1	16678960	16679110	.	126	.
chr1	16689980	16690130	.	103	.
chr1	16693240	16693390	.	101	.
chr1	16693620	16693770	.	139	.
chr1	16693920	16694070	.	113	.
chr1	16694240	16694390	.	115	.
chr1	16698340	16698490	.	101	.
chr1	16713980	16714130	.	102	.
chr1	16714940	16715090	.	101	.
chr1	16735460	16735610	.	102	.
chr1	16747340	16747490	.	105	.
chr1	16751880	16752030	.	101	.
chr1	16767060	16767210	.	118	.
chr1	16771620	16771770	.	101	.
chr1	16777620	16777770	.	101	.
chr1	16778360	16778510	.	103	.
chr1	16778600	16778750	.	103	.
chr1	16825660	16825810	.	110	.
chr1	16825980	16826130	.	102	.
chr1	16839280	16839430	.	101	.
chr1	16839520	16839670	.	102	.
chr1	16839920	16840070	.	122	.
chr1	16840460	16840610	.	120	.
chr1	16840800	16840950	.	124	.
chr1	16861500	16861650	.	104	.
chr1	16940080	16940230	.	108	.
chr1	16943760	16943910	.	101	.
chr1	16947620	16947770	.	105	.
chr1	16971160	16971310	.	140	.
chr1	16971820	16971970	.	101	.
chr1	17003240	17003390	.	101	.
chr1	17003540	17003690	.	102	.
chr1	17004760	17004910	.	103	.
chr1	17019280	17019430	.	102	.
chr1	17020320	17020470	.	101	.
chr1	17029700	17029850	.	101	.
chr1	17036360	17036510	.	102	.
chr1	17053740	17053890	.	106	.
chr1	17054840	17054990	.	102	.
chr1	17189480	17189630	.	101	.
chr1	17199240	17199390	.	102	.
chr1	17215520	17215670	.	101	.
chr1	17221840	17221990	.	101	.
chr1	17222220	17222370	.	121	.
chr1	17222620	17222770	.	123	.
chr1	17223060	17223450	.	131	.
chr1	17223540	17223690	.	102	.
chr1	17223760	17223910	.	101	.
chr1	17227260	17227410	.	101	.
chr1	17230480	17230630	.	102	.
chr1	17230780	17230930	.	104	.
chr1	17231360	17231510	.	167	.
chr1	17231980	17232130	.	127	.
chr1	17240400	17240550	.	116	.
chr1	17241020	17241170	.	101	.
chr1	17278140	17278290	.	101	.
chr1	17287300	17287450	.	106	.
chr1	17337240	17337390	.	101	.
chr1	17338400	17338550	.	106	.
chr1	17380580	17380730	.	142	.
chr1	17407980	17408130	.	102	.
chr1	17445100	17445250	.	101	.
chr1	17445960	17446110	.	104	.
chr1	17446740	17446890	.	102	.
chr1	17452360	17452510	.	104	.
chr1	17467480	17467630	.	101	.
chr1	17468080	17468230	.	103	.
chr1	17468380	17468530	.	108	.
chr1	17482680	17482830	.	102	.
chr1	17487860	17488010	.	101	.
chr1	17533680	17533830	.	101	.
chr1	17534540	17534690	.	102	.
chr1	17563800	17563950	.	101	.
chr1	17566020	17566170	.	105	.
chr1	17566280	17566570	.	101	.
chr1	17600780	17600930	.	101	.
chr1	17601340	17601490	.	101	.
chr1	17675540	17675690	.	102	.
chr1	17730740	17730890	.	101	.
chr1	17732760	17732910	.	101	.
chr1	17746480	17746630	.	102	.
chr1	17758180	17758330	.	103	.
chr1	17758960	17759110	.	101	.
chr1	17764000	17764150	.	103	.
chr1	17764460	17764610	.	101	.
chr1	17765060	17765210	.	108	.
chr1	17765500	17765650	.	101	.
chr1	17766080	17766230	.	103	.
chr1	17767940	17768090	.	101	.
chr1	17820880	17821030	.	101	.
chr1	17828920	17829070	.	102	.
chr1	17862840	17862990	.	105	.
chr1	17933340	17933490	.	101	.
chr1	17962280	17962430	.	101	.
chr1	17988180	17988330	.	101	.
chr1	18085820	18085970	.	101	.
chr1	18297300	18297450	.	101	.
chr1	18609680	18609830	.	104	.
chr1	18610600	18610750	.	105	.
chr1	18615240	18615390	.	101	.
chr1	18804440	18804590	.	101	.
chr1	18908020	18908170	.	102	.
chr1	19147240	19147390	.	101	.
chr1	19201740	19201890	.	101	.
chr1	19228960	19229110	.	111	.
chr1	19229340	19229490	.	118	.
chr1	19233560	19233710	.	101	.
chr1	19239660	19239810	.	103	.
chr1	19253100	19253250	.	103	.
chr1	19254300	19254450	.	104	.
chr1	19276680	19276830	.	101	.
chr1	19277260	19277410	.	101	.
chr1	19278060	19278210	.	102	.
chr1	19278480	19278630	.	106	.
chr1	19281960	19282110	.	101	.
chr1	19282420	19282570	.	102	.
chr1	19283260	19283410	.	120	.
chr1	19292280	19292430	.	101	.
chr1	19337720	19337870	.	102	.
chr1	19414220	19414370	.	101	.
chr1	19415700	19415850	.	101	.
chr1	19496240	19496390	.	105	.
chr1	19536800	19536950	.	154	.
chr1	19567780	19567930	.	101	.
chr1	19577480	19577630	.	101	.
chr1	19578000	19578150	.	127	.
chr1	19578760	19578910	.	103	.
chr1	19588700	19588850	.	101	.
chr1	19615260	19615410	.	101	.
chr1	19638620	19638770	.	120	.
chr1	19639160	19639310	.	101	.
chr1	19640360	19640510	.	101	.
chr1	19640760	19640910	.	102	.
chr1	19642120	19642270	.	105	.
chr1	19668080	19668230	.	104	.
chr1	19671100	19671250	.	101	.
chr1	19717600	19717750	.	104	.
chr1	19719620	19719770	.	101	.
chr1	19738320	19738470	.	101	.
chr1	19775440	19775590	.	101	.
chr1	19781220	19781370	.	101	.
chr1	19786100	19786250	.	102	.
chr1	19789920	19790070	.	101	.
chr1	19795140	19795290	.	101	.
chr1	19795960	19796110	.	101	.
chr1	19803440	19803590	.	103	.
chr1	19803840	19803990	.	101	.
chr1	19804100	19804250	.	101	.
chr1	19810840	19810990	.	101	.
chr1	19812000	19812150	.	108	.
chr1	19812380	19812530	.	107	.
chr1	19814340	19814490	.	101	.
chr1	19832060	19832210	.	101	.
chr1	19908840	19908990	.	102	.
chr1	19923380	19923530	.	142	.
chr1	19970680	19970830	.	101	.
chr1	19980320	19980470	.	101	.
chr1	19986340	19986490	.	103	.
chr1	19991220	19991370	.	101	.
chr1	20024660	20024810	.	101	.
chr1	20031140	20031290	.	101	.
chr1	20037540	20037690	.	105	.
chr1	20039400	20039550	.	102	.
chr1	20042160	20042310	.	104	.
chr1	20120180	20120330	.	101	.
chr1	20126100	20126250	.	104	.
chr1	20126640	20126790	.	104	.
chr1	20142340	20142490	.	101	.
chr1	20158000	20158150	.	102	.
chr1	20208800	20208950	.	135	.
chr1	20244540	20244690	.	101	.
chr1	20386440	20386590	.	101	.
chr1	20404900	20405050	.	101	.
chr1	20407440	20407590	.	101	.
chr1	20446200	20446350	.	101	.
chr1	20451100	20451250	.	101	.
chr1	20452700	20452850	.	102	.
chr1	20454180	20454330	.	102	.
chr1	20478560	20478710	.	101	.
chr1	20478840	20478990	.	103	.
chr1	20498100	20498250	.	102	.
chr1	20512400	20512550	.	101	.
chr1	20539560	20539710	.	102	.
chr1	20543280	20543430	.	100	.
chr1	20605220	20605370	.	101	.
chr1	20648680	20648830	.	102	.
chr1	20648980	20649130	.	101	.
chr1	20669720	20669870	.	101	.
chr1	20703500	20703650	.	101	.
chr1	20707840	20707990	.	101	.
chr1	20799760	20799910	.	101	.
chr1	20820340	20820490	.	102	.
chr1	20834580	20834730	.	115	.
chr1	20879860	20880010	.	101	.
chr1	20901820	20901970	.	103	.
chr1	20943000	20943150	.	101	.
chr1	20959820	20959970	.	105	.
chr1	20960360	20960510	.	102	.
chr1	20987920	20988070	.	151	.
chr1	21000020	21000170	.	101	.
chr1	21005260	21005410	.	104	.
chr1	21023380	21023530	.	102	.
chr1	21043860	21044010	.	101	.
chr1	21044500	21044650	.	104	.
chr1	21058680	21058830	.	102	.
chr1	21059620	21059770	.	103	.
chr1	21112760	21112910	.	104	.
chr1	21113200	21113350	.	130	.
chr1	21113880	21114030	.	105	.
chr1	21258980	21259130	.	101	.
chr1	21291480	21291630	.	103	.
chr1	21348900	21349050	.	104	.
chr1	21349380	21349530	.	101	.
chr1	21377800	21377950	.	101	.
chr1	21502460	21502610	.	101	.
chr1	21503380	21503530	.	128	.
chr1	21510880	21511030	.	101	.
chr1	21541960	21542110	.	101	.
chr1	21543420	21543570	.	101	.
chr1	21544380	21544530	.	101	.
chr1	21581800	21581950	.	101	.
chr1	21596820	21596970	.	102	.
chr1	21616260	21616410	.	101	.
chr1	21617300	21617450	.	103	.
chr1	21619640	21619790	.	110	.
chr1	21620080	21620230	.	106	.
chr1	21620620	21620770	.	103	.
chr1	21620960	21621110	.	118	.
chr1	21650880	21651030	.	102	.
chr1	21652040	21652190	.	101	.
chr1	21660780	21660930	.	104	.
chr1	21661480	21661630	.	101	.
chr1	21662340	21662490	.	101	.
chr1	21663040	21663190	.	101	.
chr1	21663280	21663430	.	101	.
chr1	21664340	21664490	.	101	.
chr1	21670060	21670210	.	102	.
chr1	21671300	21671450	.	101	.
chr1	21672060	21672210	.	118	.
chr1	21695020	21695170	.	101	.
chr1	21710340	21710490	.	101	.
chr1	21711320	21711470	.	101	.
chr1	21766500	21766650	.	108	.
chr1	21815300	21815450	.	101	.
chr1	21835640	21835790	.	101	.
chr1	21836460	21836610	.	101	.
chr1	21840900	21841050	.	102	.
chr1	21843660	21843810	.	101	.
chr1	21845500	21845650	.	101	.
chr1	21845820	21845970	.	101	.
chr1	21847520	21847670	.	101	.
chr1	21850140	21850290	.	101	.
chr1	21850300	21850450	.	101	.
chr1	21851600	21851750	.	101	.
chr1	21934420	21934570	.	110	.
chr1	21985720	21985870	.	103	.
chr1	22087880	22088030	.	101	.
chr1	22088640	22088790	.	105	.
chr1	22088920	22089070	.	103	.
chr1	22089400	22089550	.	104	.
chr1	22089600	22089750	.	102	.
chr1	22090240	22090390	.	101	.
chr1	22091160	22091310	.	101	.
chr1	22106380	22106530	.	108	.
chr1	22107920	22108070	.	101	.
chr1	22108220	22108370	.	101	.
chr1	22108820	22108970	.	103	.
chr1	22109620	22109770	.	143	.
chr1	22110140	22110290	.	110	.
chr1	22118200	22118350	.	105	.
chr1	22118640	22118790	.	101	.
chr1	22140940	22141090	.	101	.
chr1	22178860	22179010	.	102	.
chr1	22192620	22192770	.	107	.
chr1	22236380	22236530	.	102	.
chr1	22263900	22264050	.	101	.
chr1	22290560	22290710	.	101	.
chr1	22345580	22345730	.	102	.
chr1	22349380	22349530	.	101	.
chr1	22350960	22351110	.	101	.
chr1	22351900	22352050	.	107	.
chr1	22352340	22352490	.	112	.
chr1	22366440	22366590	.	110	.
chr1	22369280	22369430	.	101	.
chr1	22373500	22373650	.	101	.
chr1	22375140	22375290	.	101	.
chr1	22379060	22379210	.	139	.
chr1	22379740	22379890	.	102	.
chr1	22402140	22402290	.	100	.
chr1	22415640	22415790	.	101	.
chr1	22419060	22419210	.	101	.
chr1	22427800	22427950	.	101	.
chr1	22445600	22445750	.	103	.
chr1	22458500	22458650	.	101	.
chr1	22503980	22504130	.	102	.
chr1	22743160	22743310	.	101	.
chr1	22778260	22778410	.	127	.
chr1	22968540	22968690	.	102	.
chr1	23039040	23039190	.	101	.
chr1	23076860	23077010	.	101	.
chr1	23080760	23080910	.	104	.
chr1	23090100	23090250	.	101	.
chr1	23181420	23181570	.	101	.
chr1	23211660	23211810	.	101	.
chr1	23290800	23290950	.	102	.
chr1	23302960	23303110	.	101	.
chr1	23337720	23337870	.	101	.
chr1	23345860	23346010	.	156	.
chr1	23346500	23346650	.	102	.
chr1	23346700	23346850	.	101	.
chr1	23349520	23349670	.	101	.
chr1	23359380	23359530	.	104	.
chr1	23359600	23359750	.	101	.
chr1	23426780	23426930	.	101	.
chr1	23440480	23440630	.	104	.
chr1	23441900	23442050	.	101	.
chr1	23445900	23446050	.	101	.
chr1	23446500	23446650	.	101	.
chr1	23451300	23451450	.	101	.
chr1	23474640	23474790	.	101	.
chr1	23494120	23494270	.	101	.
chr1	23495300	23495450	.	105	.
chr1	23496180	23496330	.	101	.
chr1	23504060	23504210	.	112	.
chr1	23511180	23511330	.	101	.
chr1	23528760	23528910	.	101	.
chr1	23670880	23671030	.	173	.
chr1	23694780	23694930	.	132	.
chr1	23695240	23695390	.	116	.
chr1	23704860	23705010	.	108	.
chr1	23730500	23730650	.	102	.
chr1	23735260	23735410	.	101	.
chr1	23807160	23807310	.	101	.
chr1	23811140	23811290	.	107	.
chr1	23823680	23823830	.	102	.
chr1	23848420	23848570	.	101	.
chr1	23849080	23849230	.	101	.
chr1	23851420	23851570	.	106	.
chr1	23851720	23851870	.	104	.
chr1	23852360	23852510	.	101	.
chr1	23853380	23853530	.	101	.
chr1	23854800	23854950	.	105	.
chr1	23855200	23855350	.	104	.
chr1	23857080	23857230	.	104	.
chr1	23857800	23857950	.	111	.
chr1	23860000	23860150	.	102	.
chr1	23864080	23864230	.	101	.
chr1	23865140	23865290	.	101	.
chr1	23866400	23866550	.	119	.
chr1	23871280	23871430	.	103	.
chr1	23881420	23881570	.	110	.
chr1	23883280	23883430	.	102	.
chr1	23883920	23884070	.	101	.
chr1	23884860	23885010	.	104	.
chr1	23885960	23886110	.	146	.
chr1	23888940	23889090	.	107	.
chr1	23893800	23893950	.	102	.
chr1	23901100	23901250	.	105	.
chr1	23902300	23902450	.	101	.
chr1	23903940	23904090	.	106	.
chr1	23916100	23916250	.	101	.
chr1	23917040	23917190	.	102	.
chr1	23918200	23918350	.	108	.
chr1	23918660	23918810	.	103	.
chr1	23919780	23919930	.	101	.
chr1	23920140	23920290	.	104	.
chr1	23921500	23921650	.	109	.
chr1	23926960	23927110	.	102	.
chr1	23938580	23938730	.	102	.
chr1	23939780	23939930	.	106	.
chr1	23946140	23946430	.	108	.
chr1	23950920	23951070	.	101	.
chr1	23952080	23952230	.	101	.
chr1	23953580	23953730	.	102	.
chr1	23954020	23954170	.	101	.
chr1	23955580	23955730	.	103	.
chr1	23961220	23961370	.	101	.
chr1	23961460	23961610	.	103	.
chr1	23963960	23964110	.	105	.
chr1	23975140	23975290	.	101	.
chr1	23979720	23979870	.	101	.
chr1	23984260	23984410	.	101	.
chr1	24018100	24018250	.	112	.
chr1	24045680	24045830	.	101	.
chr1	24046060	24046210	.	102	.
chr1	24046800	24046950	.	106	.
chr1	24047840	24047990	.	100	.
chr1	24049200	24049350	.	102	.
chr1	24050280	24050430	.	102	.
chr1	24053320	24053470	.	101	.
chr1	24053860	24054010	.	103	.
chr1	24054060	24054210	.	102	.
chr1	24054640	24054790	.	102	.
chr1	24055140	24055290	.	102	.
chr1	24061960	24062110	.	101	.
chr1	24063400	24063550	.	101	.
chr1	24069880	24070030	.	106	.
chr1	24070500	24070650	.	101	.
chr1	24071300	24071450	.	101	.
chr1	24098700	24098850	.	102	.
chr1	24104860	24105010	.	119	.
chr1	24117520	24117670	.	110	.
chr1	24118220	24118370	.	102	.
chr1	24119980	24120130	.	101	.
chr1	24125140	24125290	.	101	.
chr1	24126260	24126410	.	101	.
chr1	24127300	24127450	.	133	.
chr1	24136300	24136450	.	108	.
chr1	24137380	24137530	.	102	.
chr1	24139160	24139310	.	102	.
chr1	24151900	24152050	.	113	.
chr1	24152340	24152490	.	101	.
chr1	24165000	24165150	.	103	.
chr1	24192000	24192150	.	101	.
chr1	24194400	24194550	.	102	.
chr1	24194780	24194930	.	119	.
chr1	24215020	24215170	.	102	.
chr1	24215660	24215810	.	102	.
chr1	24223260	24223410	.	101	.
chr1	24223660	24223810	.	101	.
chr1	24223920	24224070	.	102	.
chr1	24225700	24225850	.	101	.
chr1	24226000	24226150	.	101	.
chr1	24231260	24231410	.	103	.
chr1	24235460	24235610	.	111	.
chr1	24235900	24236050	.	102	.
chr1	24236720	24236870	.	103	.
chr1	24237480	24237630	.	105	.
chr1	24237960	24238110	.	101	.
chr1	24238620	24238770	.	101	.
chr1	24238820	24238970	.	101	.
chr1	24239220	24239370	.	102	.
chr1	24239780	24239930	.	104	.
chr1	24241640	24241790	.	101	.
chr1	24242880	24243030	.	103	.
chr1	24243360	24243510	.	104	.
chr1	24281840	24281990	.	101	.
chr1	24284820	24284970	.	101	.
chr1	24285660	24285810	.	119	.
chr1	24286160	24286310	.	139	.
chr1	24287200	24287350	.	101	.
chr1	24290840	24290990	.	101	.
chr1	24291120	24291270	.	102	.
chr1	24305320	24305470	.	101	.
chr1	24306500	24306650	.	112	.
chr1	24306880	24307030	.	197	.
chr1	24307340	24307490	.	105	.
chr1	24318740	24318890	.	101	.
chr1	24322060	24322210	.	103	.
chr1	24330020	24330170	.	104	.
chr1	24354680	24354830	.	101	.
chr1	24359500	24359650	.	101	.
chr1	24397440	24397590	.	101	.
chr1	24477100	24477250	.	104	.
chr1	24481500	24481650	.	101	.
chr1	24483760	24483910	.	101	.
chr1	24513820	24513970	.	112	.
chr1	24515460	24515610	.	101	.
chr1	24516340	24516490	.	103	.
chr1	24516720	24516870	.	104	.
chr1	24517460	24517610	.	104	.
chr1	24518580	24518730	.	105	.
chr1	24526060	24526210	.	101	.
chr1	24528560	24528710	.	102	.
chr1	24530080	24530230	.	105	.
chr1	24553240	24553390	.	101	.
chr1	24553600	24553750	.	102	.
chr1	24554880	24555030	.	102	.
chr1	24562720	24562870	.	101	.
chr1	24604120	24604270	.	101	.
chr1	24645960	24646110	.	101	.
chr1	24648340	24648490	.	104	.
chr1	24677900	24678050	.	101	.
chr1	24691920	24692070	.	102	.
chr1	24699640	24699790	.	105	.
chr1	24712180	24712330	.	101	.
chr1	24717880	24718030	.	104	.
chr1	24718420	24718570	.	104	.
chr1	24719560	24719710	.	102	.
chr1	24740180	24740330	.	105	.
chr1	24742100	24742250	.	135	.
chr1	24743260	24743410	.	101	.
chr1	24781160	24781310	.	101	.
chr1	24808100	24808250	.	100	.
chr1	24810640	24810790	.	101	.
chr1	24829280	24829430	.	106	.
chr1	24861660	24861810	.	102	.
chr1	24863120	24863270	.	102	.
chr1	24961780	24961930	.	101	.
chr1	24968480	24968630	.	102	.
chr1	24969600	24969750	.	165	.
chr1	25020900	25021050	.	104	.
chr1	25022220	25022370	.	101	.
chr1	25031000	25031150	.	101	.
chr1	25031860	25032010	.	103	.
chr1	25034280	25034430	.	101	.
chr1	25035500	25035650	.	101	.
chr1	25054120	25054270	.	109	.
chr1	25059880	25060030	.	102	.
chr1	25068940	25069090	.	102	.
chr1	25069980	25070130	.	104	.
chr1	25071520	25071670	.	154	.
chr1	25072400	25072550	.	101	.
chr1	25073220	25073370	.	103	.
chr1	25074480	25074630	.	101	.
chr1	25074820	25074970	.	106	.
chr1	25075040	25075190	.	106	.
chr1	25075280	25075430	.	107	.
chr1	25075940	25076090	.	102	.
chr1	25096200	25096350	.	105	.
chr1	25096840	25096990	.	103	.
chr1	25125900	25126050	.	101	.
chr1	25157240	25157390	.	101	.
chr1	25174560	25174710	.	119	.
chr1	25224360	25224510	.	101	.
chr1	25224760	25224910	.	104	.
chr1	25225460	25225610	.	102	.
chr1	25227100	25227250	.	102	.
chr1	25228060	25228210	.	102	.
chr1	25228580	25228730	.	101	.
chr1	25242440	25242590	.	101	.
chr1	25250120	25250270	.	110	.
chr1	25250380	25250530	.	101	.
chr1	25251700	25251850	.	104	.
chr1	25255560	25255710	.	103	.
chr1	25255860	25256010	.	103	.
chr1	25256820	25256970	.	137	.
chr1	25258860	25259010	.	103	.
chr1	25259280	25259430	.	101	.
chr1	25262100	25262250	.	101	.
chr1	25273940	25274090	.	108	.
chr1	25274660	25274810	.	102	.
chr1	25274980	25275130	.	101	.
chr1	25275840	25275990	.	101	.
chr1	25277940	25278090	.	102	.
chr1	25281660	25281810	.	102	.
chr1	25290080	25290230	.	102	.
chr1	25291600	25291750	.	141	.
chr1	25292720	25292870	.	101	.
chr1	25293240	25293390	.	107	.
chr1	25327780	25327930	.	102	.
chr1	25345940	25346090	.	107	.
chr1	25347900	25348050	.	101	.
chr1	25348980	25349130	.	146	.
chr1	25353660	25353810	.	103	.
chr1	25355400	25355550	.	103	.
chr1	25356120	25356270	.	101	.
chr1	25357340	25357490	.	108	.
chr1	25358520	25358670	.	107	.
chr1	25358720	25358870	.	107	.
chr1	25360520	25360670	.	107	.
chr1	25361140	25361290	.	101	.
chr1	25361580	25361730	.	101	.
chr1	25363980	25364130	.	101	.
chr1	25372620	25372770	.	101	.
chr1	25422260	25422410	.	102	.
chr1	25425940	25426090	.	101	.
chr1	25426860	25427010	.	101	.
chr1	25428000	25428150	.	102	.
chr1	25433120	25433270	.	101	.
chr1	25436300	25436450	.	101	.
chr1	25444980	25445130	.	101	.
chr1	25446660	25446810	.	101	.
chr1	25450200	25450350	.	101	.
chr1	25454760	25454910	.	103	.
chr1	25466860	25467010	.	105	.
chr1	25472420	25472570	.	102	.
chr1	25558680	25558830	.	103	.
chr1	25559700	25559850	.	102	.
chr1	25562900	25563050	.	101	.
chr1	25563460	25563610	.	101	.
chr1	25563640	25563790	.	101	.
chr1	25566220	25566370	.	122	.
chr1	25566540	25566690	.	119	.
chr1	25573080	25573230	.	102	.
chr1	25573560	25573710	.	110	.
chr1	25573980	25574130	.	148	.
chr1	25593120	25593270	.	101	.
chr1	25594100	25594250	.	102	.
chr1	25594400	25594550	.	114	.
chr1	25656680	25656830	.	100	.
chr1	25663460	25663610	.	102	.
chr1	25664420	25664570	.	101	.
chr1	25664800	25664950	.	122	.
chr1	25665220	25665370	.	106	.
chr1	25756700	25756850	.	117	.
chr1	25757220	25757370	.	120	.
chr1	25757540	25757690	.	102	.
chr1	25774200	25774350	.	103	.
chr1	25846980	25847130	.	101	.
chr1	25870040	25870190	.	104	.
chr1	25876200	25876350	.	133	.
chr1	25889060	25889210	.	103	.
chr1	25898600	25898750	.	101	.
chr1	25935040	25935190	.	102	.
chr1	25943000	25943150	.	105	.
chr1	25955900	25956050	.	101	.
chr1	25968800	25968950	.	101	.
chr1	25969300	25969450	.	101	.
chr1	26002600	26002750	.	107	.
chr1	26057360	26057510	.	101	.
chr1	26101640	26101790	.	101	.
chr1	26123420	26123570	.	101	.
chr1	26126400	26126550	.	101	.
chr1	26131220	26131370	.	101	.
chr1	26136180	26136330	.	102	.
chr1	26137440	26137590	.	102	.
chr1	26146420	26146570	.	115	.
chr1	26147200	26147350	.	105	.
chr1	26185480	26185630	.	101	.
chr1	26185880	26186030	.	117	.
chr1	26201260	26201410	.	101	.
chr1	26202120	26202270	.	105	.
chr1	26222000	26222150	.	112	.
chr1	26232020	26232170	.	124	.
chr1	26232900	26233050	.	129	.
chr1	26323620	26323770	.	102	.
chr1	26324160	26324310	.	101	.
chr1	26324680	26324830	.	138	.
chr1	26361880	26362030	.	110	.
chr1	26362520	26362670	.	104	.
chr1	26437480	26437630	.	107	.
chr1	26438160	26438310	.	149	.
chr1	26438680	26438830	.	105	.
chr1	26440040	26440190	.	101	.
chr1	26452960	26453110	.	103	.
chr1	26471520	26471770	.	102	.
chr1	26490620	26490770	.	101	.
chr1	26496280	26496430	.	123	.
chr1	26560520	26560670	.	135	.
chr1	26560820	26560970	.	117	.
chr1	26602060	26602210	.	102	.
chr1	26605500	26605650	.	101	.
chr1	26606420	26606570	.	110	.
chr1	26611320	26611470	.	103	.
chr1	26611620	26611770	.	104	.
chr1	26612380	26612530	.	102	.
chr1	26613880	26614030	.	104	.
chr1	26615180	26615330	.	103	.
chr1	26615720	26615870	.	105	.
chr1	26616300	26616450	.	105	.
chr1	26633080	26633230	.	112	.
chr1	26641880	26642030	.	103	.
chr1	26642820	26642970	.	101	.
chr1	26643680	26643830	.	101	.
chr1	26644280	26644430	.	102	.
chr1	26644560	26644710	.	102	.
chr1	26645240	26645390	.	101	.
chr1	26646180	26646330	.	103	.
chr1	26648100	26648250	.	105	.
chr1	26662960	26663110	.	105	.
chr1	26663220	26663370	.	103	.
chr1	26690400	26690550	.	105	.
chr1	26704960	26705110	.	106	.
chr1	26735140	26735290	.	101	.
chr1	26743620	26743770	.	101	.
chr1	26758640	26758790	.	140	.
chr1	26796880	26797030	.	101	.
chr1	26798440	26798590	.	104	.
chr1	26798860	26799010	.	108	.
chr1	26799560	26799710	.	128	.
chr1	26806080	26806230	.	100	.
chr1	26826760	26826910	.	117	.
chr1	26827420	26827570	.	110	.
chr1	26856140	26856290	.	103	.
chr1	26856860	26857010	.	101	.
chr1	26868400	26868550	.	117	.
chr1	26872220	26872370	.	113	.
chr1	26906260	26906410	.	101	.
chr1	26907480	26907630	.	103	.
chr1	26909320	26909470	.	105	.
chr1	26924160	26924310	.	101	.
chr1	26928880	26929030	.	101	.
chr1	26945100	26945250	.	101	.
chr1	26947080	26947230	.	135	.
chr1	26947320	26947470	.	147	.
chr1	26947660	26947810	.	116	.
chr1	27004040	27004190	.	102	.
chr1	27018940	27019090	.	108	.
chr1	27019540	27019690	.	116	.
chr1	27021280	27021430	.	102	.
chr1	27022080	27022230	.	176	.
chr1	27023420	27023570	.	103	.
chr1	27024560	27024710	.	102	.
chr1	27029040	27029190	.	101	.
chr1	27048180	27048330	.	101	.
chr1	27049920	27050070	.	101	.
chr1	27070400	27070550	.	105	.
chr1	27070600	27070750	.	106	.
chr1	27113480	27113630	.	103	.
chr1	27114340	27114490	.	116	.
chr1	27114600	27114750	.	108	.
chr1	27115700	27115850	.	101	.
chr1	27115900	27116050	.	102	.
chr1	27126780	27126930	.	101	.
chr1	27136680	27136830	.	102	.
chr1	27147340	27147490	.	106	.
chr1	27152740	27152890	.	102	.
chr1	27153040	27153190	.	103	.
chr1	27153400	27153550	.	101	.
chr1	27155160	27155310	.	101	.
chr1	27160100	27160250	.	108	.
chr1	27165480	27165630	.	108	.
chr1	27179640	27179790	.	102	.
chr1	27189320	27189470	.	103	.
chr1	27190980	27191130	.	102	.
chr1	27191620	27191770	.	165	.
chr1	27192480	27192630	.	109	.
chr1	27204540	27204690	.	101	.
chr1	27216740	27216890	.	105	.
chr1	27226880	27227030	.	107	.
chr1	27248100	27248250	.	141	.
chr1	27259160	27259310	.	101	.
chr1	27286200	27286350	.	101	.
chr1	27320140	27320290	.	102	.
chr1	27324280	27324430	.	103	.
chr1	27328500	27328650	.	102	.
chr1	27339380	27339530	.	104	.
chr1	27371200	27371350	.	102	.
chr1	27371360	27371510	.	102	.
chr1	27372500	27372650	.	101	.
chr1	27397520	27397670	.	101	.
chr1	27424020	27424170	.	101	.
chr1	27426100	27426250	.	102	.
chr1	27429300	27429450	.	102	.
chr1	27433120	27433270	.	103	.
chr1	27438740	27438890	.	102	.
chr1	27459860	27460010	.	101	.
chr1	27460540	27460690	.	101	.
chr1	27462800	27462950	.	102	.
chr1	27463600	27463750	.	102	.
chr1	27481560	27481710	.	126	.
chr1	27481880	27482030	.	106	.
chr1	27488420	27488570	.	101	.
chr1	27560840	27560990	.	133	.
chr1	27561920	27562070	.	102	.
chr1	27562420	27562570	.	101	.
chr1	27579300	27579450	.	103	.
chr1	27580060	27580210	.	101	.
chr1	27580340	27580490	.	101	.
chr1	27627380	27627530	.	103	.
chr1	27648580	27648730	.	145	.
chr1	27668340	27668490	.	109	.
chr1	27668940	27669090	.	101	.
chr1	27669600	27669750	.	102	.
chr1	27669960	27670110	.	103	.
chr1	27675900	27676050	.	101	.
chr1	27684080	27684230	.	106	.
chr1	27686700	27686850	.	101	.
chr1	27687020	27687170	.	101	.
chr1	27692020	27692170	.	107	.
chr1	27692700	27692850	.	102	.
chr1	27718280	27718430	.	101	.
chr1	27718960	27719110	.	125	.
chr1	27720860	27721010	.	101	.
chr1	27721980	27722130	.	103	.
chr1	27725760	27725910	.	101	.
chr1	27729720	27729870	.	101	.
chr1	27743080	27743230	.	104	.
chr1	27744980	27745130	.	103	.
chr1	27745700	27745850	.	101	.
chr1	27757560	27757710	.	101	.
chr1	27762460	27762610	.	102	.
chr1	27762940	27763090	.	101	.
chr1	27764760	27764910	.	101	.
chr1	27768420	27768570	.	101	.
chr1	27768620	27768770	.	101	.
chr1	27769060	27769210	.	101	.
chr1	27772220	27772370	.	102	.
chr1	27791680	27791830	.	101	.
chr1	27804620	27804770	.	103	.
chr1	27804860	27805010	.	102	.
chr1	27807780	27807930	.	103	.
chr1	27808100	27808250	.	101	.
chr1	27808500	27808650	.	103	.
chr1	27809900	27810050	.	103	.
chr1	27815620	27815770	.	102	.
chr1	27816640	27816790	.	129	.
chr1	27817020	27817170	.	107	.
chr1	27818320	27818470	.	102	.
chr1	27826580	27826730	.	103	.
chr1	27852060	27852210	.	105	.
chr1	27852660	27852810	.	101	.
chr1	27853680	27853830	.	101	.
chr1	27853900	27854050	.	101	.
chr1	27854660	27854810	.	103	.
chr1	27882460	27882610	.	101	.
chr1	27883380	27883530	.	101	.
chr1	27895100	27895250	.	121	.
chr1	27928360	27928510	.	101	.
chr1	27929940	27930090	.	101	.
chr1	27930620	27930770	.	114	.
chr1	27932960	27933110	.	101	.
chr1	27935180	27935330	.	102	.
chr1	27935580	27935730	.	102	.
chr1	27936340	27936490	.	102	.
chr1	27941920	27942070	.	101	.
chr1	27951400	27951550	.	103	.
chr1	27952780	27952930	.	103	.
chr1	27953080	27953230	.	103	.
chr1	27957180	27957330	.	101	.
chr1	27957760	27957910	.	102	.
chr1	27958280	27958430	.	106	.
chr1	27959040	27959190	.	107	.
chr1	27959400	27959550	.	104	.
chr1	27960880	27961030	.	102	.
chr1	27963400	27963550	.	101	.
chr1	27963640	27963790	.	101	.
chr1	27970500	27970650	.	102	.
chr1	27983080	27983230	.	101	.
chr1	27984580	27984730	.	101	.
chr1	27985060	27985210	.	104	.
chr1	27986240	27986390	.	114	.
chr1	27986580	27986730	.	122	.
chr1	27989500	27989650	.	105	.
chr1	27989780	27989930	.	104	.
chr1	27995780	27995930	.	107	.
chr1	27998780	27998930	.	104	.
chr1	28016040	28016190	.	101	.
chr1	28052160	28052310	.	173	.
chr1	28052840	28052990	.	103	.
chr1	28099580	28099730	.	153	.
chr1	28100360	28100510	.	101	.
chr1	28157200	28157350	.	119	.
chr1	28184680	28184830	.	102	.
chr1	28189840	28189990	.	103	.
chr1	28190700	28190850	.	101	.
chr1	28191000	28191150	.	101	.
chr1	28191940	28192090	.	102	.
chr1	28195760	28195910	.	104	.
chr1	28199080	28199230	.	102	.
chr1	28199780	28199930	.	102	.
chr1	28201800	28201950	.	112	.
chr1	28210840	28210990	.	104	.
chr1	28213740	28213890	.	103	.
chr1	28217140	28217290	.	104	.
chr1	28218100	28218250	.	103	.
chr1	28241160	28241310	.	137	.
chr1	28266900	28267050	.	101	.
chr1	28286360	28286510	.	108	.
chr1	28305760	28305910	.	101	.
chr1	28355740	28355890	.	101	.
chr1	28382840	28382990	.	102	.
chr1	28387960	28388110	.	102	.
chr1	28396700	28396850	.	103	.
chr1	28413440	28413590	.	101	.
chr1	28414280	28414570	.	101	.
chr1	28415100	28415250	.	178	.
chr1	28417720	28417870	.	101	.
chr1	28437800	28437950	.	102	.
chr1	28441920	28442070	.	102	.
chr1	28445300	28445450	.	102	.
chr1	28453340	28453490	.	101	.
chr1	28454280	28454430	.	106	.
chr1	28458940	28459090	.	104	.
chr1	28459220	28459370	.	101	.
chr1	28461440	28461590	.	103	.
chr1	28462220	28462370	.	102	.
chr1	28465620	28465770	.	102	.
chr1	28471100	28471250	.	123	.
chr1	28473880	28474030	.	101	.
chr1	28474760	28474910	.	108	.
chr1	28495960	28496110	.	110	.
chr1	28497860	28498010	.	102	.
chr1	28498360	28498510	.	101	.
chr1	28498820	28498970	.	101	.
chr1	28499340	28499490	.	110	.
chr1	28499580	28499730	.	102	.
chr1	28500180	28500330	.	102	.
chr1	28500440	28500590	.	102	.
chr1	28501160	28501310	.	101	.
chr1	28501720	28501870	.	106	.
chr1	28503120	28503270	.	103	.
chr1	28526180	28526330	.	109	.
chr1	28526480	28526630	.	108	.
chr1	28535460	28535610	.	101	.
chr1	28559440	28559590	.	111	.
chr1	28562500	28562650	.	135	.
chr1	28570540	28570690	.	101	.
chr1	28571340	28571490	.	105	.
chr1	28572300	28572450	.	101	.
chr1	28572740	28572890	.	101	.
chr1	28573260	28573410	.	102	.
chr1	28573780	28573930	.	146	.
chr1	28574420	28574570	.	101	.
chr1	28574860	28575010	.	101	.
chr1	28576160	28576310	.	102	.
chr1	28585840	28585990	.	147	.
chr1	28624420	28624570	.	101	.
chr1	28653780	28653930	.	101	.
chr1	28655420	28655570	.	113	.
chr1	28656020	28656170	.	101	.
chr1	28686380	28686530	.	101	.
chr1	28694780	28694930	.	101	.
chr1	28696060	28696210	.	110	.
chr1	28696700	28696850	.	104	.
chr1	28736380	28736530	.	101	.
chr1	28754560	28754710	.	101	.
chr1	28776400	28776550	.	102	.
chr1	28831240	28831390	.	101	.
chr1	28832300	28832450	.	124	.
chr1	28833740	28833890	.	101	.
chr1	28836500	28836650	.	101	.
chr1	28836940	28837090	.	103	.
chr1	28837360	28837510	.	104	.
chr1	28837720	28837870	.	104	.
chr1	28838180	28838330	.	102	.
chr1	28838760	28838910	.	102	.
chr1	28839200	28839350	.	101	.
chr1	28840100	28840250	.	103	.
chr1	28840600	28840750	.	102	.
chr1	28841420	28841570	.	101	.
chr1	28841880	28842030	.	101	.
chr1	28842240	28842510	.	101	.
chr1	28843040	28843190	.	101	.
chr1	28844660	28844810	.	115	.
chr1	28845100	28845250	.	104	.
chr1	28845520	28845670	.	106	.
chr1	28879000	28879150	.	105	.
chr1	28879380	28879530	.	149	.
chr1	28879900	28880050	.	104	.
chr1	28903820	28903970	.	101	.
chr1	28907580	28907730	.	101	.
chr1	28908360	28908510	.	155	.
chr1	28909160	28909310	.	102	.
chr1	28913580	28913730	.	101	.
chr1	28925800	28925950	.	101	.
chr1	28928300	28928450	.	101	.
chr1	28958340	28958490	.	101	.
chr1	28969580	28969730	.	171	.
chr1	28970160	28970310	.	102	.
chr1	28970460	28970610	.	102	.
chr1	28974620	28974890	.	128	.
chr1	28975160	28975310	.	108	.
chr1	28975380	28975530	.	112	.
chr1	28975580	28975730	.	141	.
chr1	28995160	28995310	.	110	.
chr1	28995420	28995570	.	104	.
chr1	28996500	28996650	.	102	.
chr1	28997960	28998110	.	100	.
chr1	29063300	29063450	.	168	.
chr1	29101740	29101890	.	103	.
chr1	29111760	29111910	.	104	.
chr1	29172760	29172910	.	101	.
chr1	29203820	29203970	.	102	.
chr1	29208640	29208790	.	102	.
chr1	29211120	29211270	.	102	.
chr1	29211620	29211770	.	113	.
chr1	29213480	29213630	.	115	.
chr1	29214180	29214330	.	101	.
chr1	29240820	29240970	.	136	.
chr1	29241720	29241870	.	103	.
chr1	29253200	29253350	.	101	.
chr1	29253480	29253630	.	105	.
chr1	29288980	29289130	.	104	.
chr1	29447840	29447990	.	103	.
chr1	29449680	29449830	.	101	.
chr1	29450840	29450990	.	101	.
chr1	29507920	29508070	.	108	.
chr1	29508460	29508610	.	158	.
chr1	29529460	29529610	.	103	.
chr1	29537220	29537370	.	101	.
chr1	29557400	29557550	.	130	.
chr1	29562640	29562790	.	102	.
chr1	29562920	29563070	.	101	.
chr1	29606560	29606710	.	100	.
chr1	29609380	29609530	.	101	.
chr1	29609720	29609870	.	102	.
chr1	29610000	29610150	.	101	.
chr1	30128220	30128370	.	101	.
chr1	30129360	30129510	.	101	.
chr1	30164840	30164990	.	101	.
chr1	30179940	30180090	.	101	.
chr1	30181980	30182130	.	101	.
chr1	30184960	30185110	.	102	.
chr1	30308280	30308430	.	101	.
chr1	30321980	30322130	.	102	.
chr1	31181020	31181170	.	101	.
chr1	31189680	31189830	.	101	.
chr1	31191040	31191190	.	132	.
chr1	31191480	31191630	.	120	.
chr1	31192160	31192310	.	108	.
chr1	31202320	31202470	.	101	.
chr1	31203260	31203410	.	106	.
chr1	31204780	31204930	.	101	.
chr1	31205340	31205490	.	103	.
chr1	31216600	31216750	.	104	.
chr1	31217000	31217150	.	103	.
chr1	31218100	31218250	.	101	.
chr1	31218420	31218570	.	101	.
chr1	31218760	31218910	.	101	.
chr1	31219140	31219290	.	101	.
chr1	31220920	31221070	.	101	.
chr1	31221200	31221350	.	103	.
chr1	31221520	31221670	.	102	.
chr1	31222700	31222850	.	104	.
chr1	31223780	31223930	.	107	.
chr1	31225160	31225310	.	103	.
chr1	31226660	31226810	.	102	.
chr1	31227680	31227830	.	111	.
chr1	31229620	31229770	.	104	.
chr1	31230600	31230750	.	102	.
chr1	31231760	31231910	.	104	.
chr1	31232740	31232890	.	105	.
chr1	31233640	31233790	.	102	.
chr1	31234460	31234610	.	102	.
chr1	31235480	31235630	.	102	.
chr1	31235980	31236130	.	101	.
chr1	31238240	31238390	.	111	.
chr1	31238520	31238670	.	103	.
chr1	31238900	31239050	.	102	.
chr1	31242040	31242190	.	103	.
chr1	31250080	31250230	.	101	.
chr1	31252540	31252690	.	114	.
chr1	31253380	31253530	.	102	.
chr1	31255340	31255490	.	101	.
chr1	31263660	31263810	.	101	.
chr1	31274680	31274830	.	102	.
chr1	31297340	31297490	.	115	.
chr1	31342000	31342150	.	107	.
chr1	31354320	31354470	.	104	.
chr1	31371780	31371930	.	101	.
chr1	31384340	31384490	.	101	.
chr1	31385040	31385190	.	101	.
chr1	31402500	31402650	.	101	.
chr1	31406380	31406530	.	101	.
chr1	31455760	31455910	.	101	.
chr1	31480720	31480870	.	101	.
chr1	31486540	31486690	.	102	.
chr1	31501020	31501170	.	102	.
chr1	31538560	31538710	.	137	.
chr1	31628180	31628330	.	104	.
chr1	31643740	31643890	.	101	.
chr1	31654420	31654570	.	103	.
chr1	31657000	31657150	.	101	.
chr1	31769640	31769910	.	146	.
chr1	31846180	31846330	.	101	.
[truncated: 90,709 more rows]
