# Supplementary material for: A chromatin structure‐based model accurately predicts DNA replication timing in human cells
Source: Mol Syst Biol. 2014 Mar 28;10(3):722. doi: 10.1002/msb.134859 (PMC4017678; doi:10.1002/msb.134859)
Supplement: Supplementary file 19 — Replicon software package [file MSB-10-3-722-s34.gz › replicon/example/plotData.R]

options(stringsAsFactors=FALSE)

args <- commandArgs(trailingOnly = TRUE)
if (length(args) != 1) {
  cat("Error: Argument must contain the path to the timing file")
  stopifnot(length(args) == 1)
}
#timingFile <- "~/Downloads/chr21_GM06990.CGHnTiming.csv.timing"
timingFile <- args[1]
outPath <- dirname(timingFile)
outFile <- paste(basename(timingFile), "_plot.png", sep="")
timingData <- read.delim(timingFile, header=FALSE)

png(filename=paste(outPath, "/", outFile, sep=""))
plot(timingData$V1, timingData$V2, type="l", main="Replication Timing", xlab="Chromosome Coordinate", ylab="Replication Time")
dev.off()
