# Supplementary material for: A chromatin structure‐based model accurately predicts DNA replication timing in human cells
Source: Mol Syst Biol. 2014 Mar 28;10(3):722. doi: 10.1002/msb.134859 (PMC4017678; doi:10.1002/msb.134859)
Supplement: Supplementary file 19 — Replicon software package [file MSB-10-3-722-s34.gz › replicon/example/runExample.sh]

#/bin/bash
forks[1]=208
forks[2]=203
forks[3]=167
forks[4]=162
forks[5]=154
forks[6]=146
forks[7]=136
forks[8]=126
forks[9]=122
forks[10]=118
forks[11]=117
forks[12]=116
forks[13]=102
forks[14]=95
forks[15]=92
forks[16]=82
forks[17]=75
forks[18]=72
forks[19]=57
forks[20]=61
forks[21]=49
forks[22]=51

rm -rf replicationTiming
rm -rf ipls

java -jar RepliconWrench.jar BedToIPLS -i GM06990.bed -o ipls -v 5

mkdir replicationTiming
cd ipls

for i in {1..22}; do 
    echo chr$i;
    chrom=chr$i;
 	cd $chrom;
    for j in `ls *`; do \
		../../../replicon -nfork "${forks[i]}" \
		-flowsorter 0.0,0.17,0.35,0.58,0.92,0.99,1.0 \
		$j ../../replicationTiming/$j; done
	cd ..
done
cd ..
for j in `ls replicationTiming/*.csv`; do perl genTimingFromCgh.pl $j > $j.timing; done
gzip replicationTiming/*
for j in `ls replicationTiming/*.timing.gz`; do Rscript plotData.R $j; done
