# Supplementary material for: A chromatin structure‐based model accurately predicts DNA replication timing in human cells
Source: Mol Syst Biol. 2014 Mar 28;10(3):722. doi: 10.1002/msb.134859 (PMC4017678; doi:10.1002/msb.134859)
Supplement: Supplementary file 19 — Replicon software package [file MSB-10-3-722-s34.gz › replicon/example/ipls/chr4/chr4_GM06990]

0	1.0E-4	1.0
500	1.0E-4	1.0
1000	1.0E-4	1.0
1500	1.0E-4	1.0
2000	1.0E-4	1.0
2500	1.0E-4	1.0
3000	1.0E-4	1.0
3500	1.0E-4	1.0
4000	1.0E-4	1.0
4500	1.0E-4	1.0
5000	1.0E-4	1.0
5500	1.0E-4	1.0
6000	1.0E-4	1.0
6500	1.0E-4	1.0
7000	1.0E-4	1.0
7500	1.0E-4	1.0
8000	1.0E-4	1.0
8500	1.0E-4	1.0
9000	1.0E-4	1.0
9500	1.0E-4	1.0
10000	1.0E-4	1.0
10500	1.0E-4	1.0
11000	1.0E-4	1.0
11500	1.0E-4	1.0
12000	1.0E-4	1.0
12500	1.0E-4	1.0
13000	1.0E-4	1.0
13500	1.0E-4	1.0
14000	1.0E-4	1.0
14500	1.0E-4	1.0
15000	1.0E-4	1.0
15500	1.0E-4	1.0
16000	1.0E-4	1.0
16500	1.0E-4	1.0
17000	1.0E-4	1.0
17500	1.0E-4	1.0
18000	1.0E-4	1.0
18500	1.0E-4	1.0
19000	1.0E-4	1.0
19500	1.0E-4	1.0
20000	1.0E-4	1.0
20500	1.0E-4	1.0
21000	1.0E-4	1.0
21500	1.0E-4	1.0
22000	1.0E-4	1.0
22500	1.0E-4	1.0
23000	1.0E-4	1.0
23500	1.0E-4	1.0
24000	1.0E-4	1.0
24500	1.0E-4	1.0
25000	1.0E-4	1.0
25500	1.0E-4	1.0
26000	1.0E-4	1.0
26500	1.0E-4	1.0
27000	1.0E-4	1.0
27500	1.0E-4	1.0
28000	1.0E-4	1.0
28500	0.3782771535580524	1.0
29000	0.3782771535580524	1.0
29500	1.0E-4	1.0
30000	1.0E-4	1.0
30500	1.0E-4	1.0
31000	1.0E-4	1.0
31500	1.0E-4	1.0
32000	1.0E-4	1.0
32500	1.0E-4	1.0
33000	1.0E-4	1.0
33500	1.0E-4	1.0
34000	1.0E-4	1.0
34500	1.0E-4	1.0
35000	1.0E-4	1.0
35500	1.0E-4	1.0
36000	1.0E-4	1.0
36500	1.0E-4	1.0
37000	1.0E-4	1.0
37500	1.0E-4	1.0
38000	1.0E-4	1.0
38500	1.0E-4	1.0
39000	1.0E-4	1.0
39500	1.0E-4	1.0
40000	1.0E-4	1.0
40500	1.0E-4	1.0
41000	1.0E-4	1.0
41500	1.0E-4	1.0
42000	1.0E-4	1.0
42500	1.0E-4	1.0
43000	1.0E-4	1.0
43500	1.0E-4	1.0
44000	1.0E-4	1.0
44500	1.0E-4	1.0
45000	1.0E-4	1.0
45500	1.0E-4	1.0
46000	1.0E-4	1.0
46500	1.0E-4	1.0
47000	1.0E-4	1.0
47500	1.0E-4	1.0
48000	1.0E-4	1.0
48500	1.0E-4	1.0
49000	1.0E-4	1.0
49500	1.0E-4	1.0
50000	1.0E-4	1.0
50500	1.0E-4	1.0
51000	1.0E-4	1.0
51500	0.3782771535580524	1.0
52000	1.0E-4	1.0
52500	1.0E-4	1.0
53000	0.40074906367041196	1.0
53500	0.38202247191011235	1.0
54000	0.38202247191011235	1.0
54500	1.0E-4	1.0
55000	1.0E-4	1.0
55500	1.0E-4	1.0
56000	1.0E-4	1.0
56500	1.0E-4	1.0
57000	1.0E-4	1.0
57500	1.0E-4	1.0
58000	1.0E-4	1.0
58500	1.0E-4	1.0
59000	1.0E-4	1.0
59500	1.0E-4	1.0
60000	1.0E-4	1.0
60500	1.0E-4	1.0
61000	1.0E-4	1.0
61500	1.0E-4	1.0
62000	1.0E-4	1.0
62500	1.0E-4	1.0
63000	1.0E-4	1.0
63500	1.0E-4	1.0
64000	1.0E-4	1.0
64500	1.0E-4	1.0
65000	1.0E-4	1.0
65500	1.0E-4	1.0
66000	1.0E-4	1.0
66500	0.37453183520599254	1.0
67000	1.0E-4	1.0
67500	1.0E-4	1.0
68000	1.0E-4	1.0
68500	1.0E-4	1.0
69000	1.0E-4	1.0
69500	1.0E-4	1.0
70000	1.0E-4	1.0
70500	1.0E-4	1.0
71000	1.0E-4	1.0
71500	1.0E-4	1.0
72000	1.0E-4	1.0
72500	1.0E-4	1.0
73000	1.0E-4	1.0
73500	1.0E-4	1.0
74000	1.0E-4	1.0
74500	1.0E-4	1.0
75000	1.0E-4	1.0
75500	1.0E-4	1.0
76000	1.0E-4	1.0
76500	1.0E-4	1.0
77000	1.0E-4	1.0
77500	1.0E-4	1.0
78000	1.0E-4	1.0
78500	1.0E-4	1.0
79000	1.0E-4	1.0
79500	1.0E-4	1.0
80000	1.0E-4	1.0
80500	1.0E-4	1.0
81000	1.0E-4	1.0
81500	1.0E-4	1.0
82000	1.0E-4	1.0
82500	1.0E-4	1.0
83000	1.0E-4	1.0
83500	1.0E-4	1.0
84000	1.0E-4	1.0
84500	1.0E-4	1.0
85000	1.0E-4	1.0
85500	1.0E-4	1.0
86000	1.0E-4	1.0
86500	1.0E-4	1.0
87000	1.0E-4	1.0
87500	1.0E-4	1.0
88000	1.0E-4	1.0
88500	1.0E-4	1.0
89000	1.0E-4	1.0
89500	1.0E-4	1.0
90000	1.0E-4	1.0
90500	1.0E-4	1.0
91000	1.0E-4	1.0
91500	1.0E-4	1.0
92000	1.0E-4	1.0
92500	1.0E-4	1.0
93000	1.0E-4	1.0
93500	1.0E-4	1.0
94000	1.0E-4	1.0
94500	1.0E-4	1.0
95000	1.0E-4	1.0
95500	1.0E-4	1.0
96000	1.0E-4	1.0
96500	1.0E-4	1.0
97000	1.0E-4	1.0
97500	1.0E-4	1.0
98000	1.0E-4	1.0
98500	1.0E-4	1.0
99000	1.0E-4	1.0
99500	1.0E-4	1.0
100000	1.0E-4	1.0
100500	1.0E-4	1.0
101000	1.0E-4	1.0
101500	1.0E-4	1.0
102000	1.0E-4	1.0
102500	1.0E-4	1.0
103000	1.0E-4	1.0
103500	1.0E-4	1.0
104000	1.0E-4	1.0
104500	1.0E-4	1.0
105000	1.0E-4	1.0
105500	1.0E-4	1.0
106000	1.0E-4	1.0
106500	1.0E-4	1.0
107000	1.0E-4	1.0
107500	1.0E-4	1.0
108000	1.0E-4	1.0
108500	1.0E-4	1.0
109000	1.0E-4	1.0
109500	1.0E-4	1.0
110000	1.0E-4	1.0
110500	1.0E-4	1.0
111000	1.0E-4	1.0
111500	1.0E-4	1.0
112000	1.0E-4	1.0
112500	1.0E-4	1.0
113000	1.0E-4	1.0
113500	1.0E-4	1.0
114000	1.0E-4	1.0
114500	1.0E-4	1.0
115000	1.0E-4	1.0
115500	1.0E-4	1.0
116000	1.0E-4	1.0
116500	0.3782771535580524	1.0
117000	1.0E-4	1.0
117500	1.0E-4	1.0
118000	1.0E-4	1.0
118500	1.0E-4	1.0
119000	1.0E-4	1.0
119500	1.0E-4	1.0
120000	1.0E-4	1.0
120500	1.0E-4	1.0
121000	0.3782771535580524	1.0
121500	0.3782771535580524	1.0
122000	1.0E-4	1.0
122500	1.0E-4	1.0
123000	1.0E-4	1.0
123500	1.0E-4	1.0
124000	0.4794007490636704	1.0
124500	1.0E-4	1.0
125000	0.38202247191011235	1.0
125500	0.38202247191011235	1.0
126000	1.0E-4	1.0
126500	1.0E-4	1.0
127000	1.0E-4	1.0
127500	1.0E-4	1.0
128000	1.0E-4	1.0
128500	1.0E-4	1.0
129000	1.0E-4	1.0
129500	1.0E-4	1.0
130000	1.0E-4	1.0
130500	1.0E-4	1.0
131000	1.0E-4	1.0
131500	1.0E-4	1.0
132000	1.0E-4	1.0
132500	1.0E-4	1.0
133000	1.0E-4	1.0
133500	1.0E-4	1.0
134000	1.0E-4	1.0
134500	1.0E-4	1.0
135000	1.0E-4	1.0
135500	1.0E-4	1.0
136000	1.0E-4	1.0
136500	1.0E-4	1.0
137000	1.0E-4	1.0
137500	1.0E-4	1.0
138000	1.0E-4	1.0
138500	1.0E-4	1.0
139000	1.0E-4	1.0
139500	1.0E-4	1.0
140000	1.0E-4	1.0
140500	1.0E-4	1.0
141000	1.0E-4	1.0
141500	1.0E-4	1.0
142000	1.0E-4	1.0
142500	1.0E-4	1.0
143000	1.0E-4	1.0
143500	1.0E-4	1.0
144000	1.0E-4	1.0
144500	1.0E-4	1.0
145000	1.0E-4	1.0
145500	1.0E-4	1.0
146000	1.0E-4	1.0
146500	1.0E-4	1.0
147000	1.0E-4	1.0
147500	1.0E-4	1.0
148000	1.0E-4	1.0
148500	1.0E-4	1.0
149000	1.0E-4	1.0
149500	1.0E-4	1.0
150000	1.0E-4	1.0
150500	1.0E-4	1.0
151000	1.0E-4	1.0
151500	1.0E-4	1.0
152000	1.0E-4	1.0
152500	1.0E-4	1.0
153000	1.0E-4	1.0
153500	1.0E-4	1.0
154000	1.0E-4	1.0
154500	1.0E-4	1.0
155000	1.0E-4	1.0
155500	1.0E-4	1.0
156000	1.0E-4	1.0
156500	1.0E-4	1.0
157000	1.0E-4	1.0
157500	1.0E-4	1.0
158000	1.0E-4	1.0
158500	1.0E-4	1.0
159000	1.0E-4	1.0
159500	1.0E-4	1.0
160000	1.0E-4	1.0
160500	1.0E-4	1.0
161000	1.0E-4	1.0
161500	1.0E-4	1.0
162000	1.0E-4	1.0
162500	1.0E-4	1.0
163000	1.0E-4	1.0
163500	1.0E-4	1.0
164000	1.0E-4	1.0
164500	1.0E-4	1.0
165000	1.0E-4	1.0
165500	1.0E-4	1.0
166000	1.0E-4	1.0
166500	1.0E-4	1.0
167000	1.0E-4	1.0
167500	1.0E-4	1.0
168000	1.0E-4	1.0
168500	1.0E-4	1.0
169000	1.0E-4	1.0
169500	1.0E-4	1.0
170000	1.0E-4	1.0
170500	1.0E-4	1.0
171000	1.0E-4	1.0
171500	1.0E-4	1.0
172000	1.0E-4	1.0
172500	1.0E-4	1.0
173000	1.0E-4	1.0
173500	1.0E-4	1.0
174000	1.0E-4	1.0
174500	1.0E-4	1.0
175000	1.0E-4	1.0
175500	1.0E-4	1.0
176000	1.0E-4	1.0
176500	1.0E-4	1.0
177000	1.0E-4	1.0
177500	1.0E-4	1.0
178000	1.0E-4	1.0
178500	1.0E-4	1.0
179000	1.0E-4	1.0
179500	1.0E-4	1.0
180000	1.0E-4	1.0
180500	1.0E-4	1.0
181000	1.0E-4	1.0
181500	1.0E-4	1.0
182000	1.0E-4	1.0
182500	1.0E-4	1.0
183000	1.0E-4	1.0
183500	1.0E-4	1.0
184000	1.0E-4	1.0
184500	1.0E-4	1.0
185000	1.0E-4	1.0
185500	1.0E-4	1.0
186000	1.0E-4	1.0
186500	1.0E-4	1.0
187000	1.0E-4	1.0
187500	1.0E-4	1.0
188000	1.0E-4	1.0
188500	1.0E-4	1.0
189000	1.0E-4	1.0
189500	1.0E-4	1.0
190000	1.0E-4	1.0
190500	1.0E-4	1.0
191000	1.0E-4	1.0
191500	1.0E-4	1.0
192000	1.0E-4	1.0
192500	1.0E-4	1.0
193000	1.0E-4	1.0
193500	1.0E-4	1.0
194000	1.0E-4	1.0
194500	1.0E-4	1.0
195000	1.0E-4	1.0
195500	1.0E-4	1.0
196000	1.0E-4	1.0
196500	1.0E-4	1.0
197000	1.0E-4	1.0
197500	1.0E-4	1.0
198000	1.0E-4	1.0
198500	1.0E-4	1.0
199000	1.0E-4	1.0
199500	1.0E-4	1.0
200000	1.0E-4	1.0
200500	1.0E-4	1.0
201000	1.0E-4	1.0
201500	1.0E-4	1.0
202000	1.0E-4	1.0
202500	1.0E-4	1.0
203000	1.0E-4	1.0
203500	1.0E-4	1.0
204000	1.0E-4	1.0
204500	1.0E-4	1.0
205000	1.0E-4	1.0
205500	1.0E-4	1.0
206000	1.0E-4	1.0
206500	1.0E-4	1.0
207000	1.0E-4	1.0
207500	1.0E-4	1.0
208000	1.0E-4	1.0
208500	1.0E-4	1.0
209000	1.0E-4	1.0
209500	1.0E-4	1.0
210000	1.0E-4	1.0
210500	1.0E-4	1.0
211000	1.0E-4	1.0
211500	1.0E-4	1.0
212000	1.0E-4	1.0
212500	1.0E-4	1.0
213000	1.0E-4	1.0
213500	1.0E-4	1.0
214000	1.0E-4	1.0
214500	1.0E-4	1.0
215000	1.0E-4	1.0
215500	1.0E-4	1.0
216000	1.0E-4	1.0
216500	1.0E-4	1.0
217000	1.0E-4	1.0
217500	1.0E-4	1.0
218000	1.0E-4	1.0
218500	1.0E-4	1.0
219000	1.0E-4	1.0
219500	1.0E-4	1.0
220000	1.0E-4	1.0
220500	1.0E-4	1.0
221000	1.0E-4	1.0
221500	1.0E-4	1.0
222000	1.0E-4	1.0
222500	1.0E-4	1.0
223000	1.0E-4	1.0
223500	1.0E-4	1.0
224000	1.0E-4	1.0
224500	1.0E-4	1.0
225000	1.0E-4	1.0
225500	1.0E-4	1.0
226000	1.0E-4	1.0
226500	1.0E-4	1.0
227000	1.0E-4	1.0
227500	1.0E-4	1.0
228000	1.0E-4	1.0
228500	1.0E-4	1.0
229000	1.0E-4	1.0
229500	1.0E-4	1.0
230000	1.0E-4	1.0
230500	1.0E-4	1.0
231000	1.0E-4	1.0
231500	1.0E-4	1.0
232000	1.0E-4	1.0
232500	1.0E-4	1.0
233000	1.0E-4	1.0
233500	1.0E-4	1.0
234000	1.0E-4	1.0
234500	1.0E-4	1.0
235000	1.0E-4	1.0
235500	0.38202247191011235	1.0
236000	0.38202247191011235	1.0
236500	1.0E-4	1.0
237000	1.0E-4	1.0
237500	1.0E-4	1.0
238000	1.0E-4	1.0
238500	1.0E-4	1.0
239000	1.0E-4	1.0
239500	1.0E-4	1.0
240000	1.0E-4	1.0
240500	1.0E-4	1.0
241000	1.0E-4	1.0
241500	1.0E-4	1.0
242000	1.0E-4	1.0
242500	1.0E-4	1.0
243000	1.0E-4	1.0
243500	1.0E-4	1.0
244000	1.0E-4	1.0
244500	1.0E-4	1.0
245000	1.0E-4	1.0
245500	1.0E-4	1.0
246000	1.0E-4	1.0
246500	1.0E-4	1.0
247000	1.0E-4	1.0
247500	1.0E-4	1.0
248000	1.0E-4	1.0
248500	1.0E-4	1.0
249000	1.0E-4	1.0
249500	1.0E-4	1.0
250000	1.0E-4	1.0
250500	1.0E-4	1.0
251000	1.0E-4	1.0
251500	1.0E-4	1.0
252000	1.0E-4	1.0
252500	1.0E-4	1.0
253000	1.0E-4	1.0
253500	1.0E-4	1.0
254000	1.0E-4	1.0
254500	1.0E-4	1.0
255000	1.0E-4	1.0
255500	1.0E-4	1.0
256000	1.0E-4	1.0
256500	1.0E-4	1.0
257000	1.0E-4	1.0
257500	1.0E-4	1.0
258000	1.0E-4	1.0
258500	1.0E-4	1.0
259000	1.0E-4	1.0
259500	1.0E-4	1.0
260000	1.0E-4	1.0
260500	1.0E-4	1.0
261000	1.0E-4	1.0
261500	1.0E-4	1.0
262000	1.0E-4	1.0
262500	1.0E-4	1.0
263000	1.0E-4	1.0
263500	1.0E-4	1.0
264000	1.0E-4	1.0
264500	1.0E-4	1.0
265000	1.0E-4	1.0
265500	1.0E-4	1.0
266000	1.0E-4	1.0
266500	1.0E-4	1.0
267000	1.0E-4	1.0
267500	1.0E-4	1.0
268000	1.0E-4	1.0
268500	1.0E-4	1.0
269000	1.0E-4	1.0
269500	1.0E-4	1.0
270000	1.0E-4	1.0
270500	1.0E-4	1.0
271000	1.0E-4	1.0
271500	1.0E-4	1.0
272000	1.0E-4	1.0
272500	1.0E-4	1.0
273000	1.0E-4	1.0
273500	1.0E-4	1.0
274000	1.0E-4	1.0
274500	1.0E-4	1.0
275000	1.0E-4	1.0
275500	1.0E-4	1.0
276000	1.0E-4	1.0
276500	1.0E-4	1.0
277000	1.0E-4	1.0
277500	1.0E-4	1.0
278000	1.0E-4	1.0
278500	1.0E-4	1.0
279000	1.0E-4	1.0
279500	1.0E-4	1.0
280000	1.0E-4	1.0
280500	1.0E-4	1.0
281000	1.0E-4	1.0
281500	1.0E-4	1.0
282000	1.0E-4	1.0
282500	1.0E-4	1.0
283000	1.0E-4	1.0
283500	1.0E-4	1.0
284000	1.0E-4	1.0
284500	1.0E-4	1.0
285000	1.0E-4	1.0
285500	1.0E-4	1.0
286000	1.0E-4	1.0
286500	1.0E-4	1.0
287000	1.0E-4	1.0
287500	1.0E-4	1.0
288000	1.0E-4	1.0
288500	1.0E-4	1.0
289000	1.0E-4	1.0
289500	1.0E-4	1.0
290000	1.0E-4	1.0
290500	1.0E-4	1.0
291000	1.0E-4	1.0
291500	1.0E-4	1.0
292000	1.0E-4	1.0
292500	1.0E-4	1.0
293000	1.0E-4	1.0
293500	1.0E-4	1.0
294000	1.0E-4	1.0
294500	1.0E-4	1.0
295000	1.0E-4	1.0
295500	1.0E-4	1.0
296000	1.0E-4	1.0
296500	1.0E-4	1.0
297000	1.0E-4	1.0
297500	1.0E-4	1.0
298000	1.0E-4	1.0
298500	1.0E-4	1.0
299000	1.0E-4	1.0
299500	1.0E-4	1.0
300000	0.3970037453183521	1.0
300500	0.3970037453183521	1.0
301000	1.0E-4	1.0
301500	1.0E-4	1.0
302000	1.0E-4	1.0
302500	1.0E-4	1.0
303000	0.37453183520599254	1.0
303500	1.0E-4	1.0
304000	1.0E-4	1.0
304500	1.0E-4	1.0
305000	1.0E-4	1.0
305500	1.0E-4	1.0
306000	1.0E-4	1.0
306500	1.0E-4	1.0
307000	1.0E-4	1.0
307500	1.0E-4	1.0
308000	1.0E-4	1.0
308500	1.0E-4	1.0
309000	1.0E-4	1.0
309500	1.0E-4	1.0
310000	1.0E-4	1.0
310500	1.0E-4	1.0
311000	1.0E-4	1.0
311500	1.0E-4	1.0
312000	1.0E-4	1.0
312500	1.0E-4	1.0
313000	1.0E-4	1.0
313500	1.0E-4	1.0
314000	1.0E-4	1.0
314500	1.0E-4	1.0
315000	1.0E-4	1.0
315500	1.0E-4	1.0
316000	1.0E-4	1.0
316500	1.0E-4	1.0
317000	1.0E-4	1.0
317500	1.0E-4	1.0
318000	1.0E-4	1.0
318500	1.0E-4	1.0
319000	1.0E-4	1.0
319500	1.0E-4	1.0
320000	1.0E-4	1.0
320500	1.0E-4	1.0
321000	1.0E-4	1.0
321500	1.0E-4	1.0
322000	1.0E-4	1.0
322500	1.0E-4	1.0
323000	1.0E-4	1.0
323500	0.38202247191011235	1.0
324000	0.38202247191011235	1.0
324500	1.0E-4	1.0
325000	1.0E-4	1.0
325500	1.0E-4	1.0
326000	1.0E-4	1.0
326500	1.0E-4	1.0
327000	1.0E-4	1.0
327500	1.0E-4	1.0
328000	1.0E-4	1.0
328500	1.0E-4	1.0
329000	1.0E-4	1.0
329500	1.0E-4	1.0
330000	1.0E-4	1.0
330500	1.0E-4	1.0
331000	0.45692883895131087	1.0
331500	1.0E-4	1.0
332000	0.39325842696629215	1.0
332500	0.3782771535580524	1.0
333000	1.0E-4	1.0
333500	1.0E-4	1.0
334000	1.0E-4	1.0
334500	1.0E-4	1.0
335000	1.0E-4	1.0
335500	1.0E-4	1.0
336000	1.0E-4	1.0
336500	1.0E-4	1.0
337000	1.0E-4	1.0
337500	1.0E-4	1.0
338000	1.0E-4	1.0
338500	1.0E-4	1.0
339000	1.0E-4	1.0
339500	1.0E-4	1.0
340000	1.0E-4	1.0
340500	1.0E-4	1.0
341000	1.0E-4	1.0
341500	1.0E-4	1.0
342000	1.0E-4	1.0
342500	1.0E-4	1.0
343000	1.0E-4	1.0
343500	1.0E-4	1.0
344000	1.0E-4	1.0
344500	1.0E-4	1.0
345000	1.0E-4	1.0
345500	1.0E-4	1.0
346000	1.0E-4	1.0
346500	1.0E-4	1.0
347000	1.0E-4	1.0
347500	1.0E-4	1.0
348000	1.0E-4	1.0
348500	1.0E-4	1.0
349000	1.0E-4	1.0
349500	1.0E-4	1.0
350000	1.0E-4	1.0
350500	1.0E-4	1.0
351000	1.0E-4	1.0
351500	1.0E-4	1.0
352000	1.0E-4	1.0
352500	1.0E-4	1.0
353000	1.0E-4	1.0
353500	1.0E-4	1.0
354000	1.0E-4	1.0
354500	1.0E-4	1.0
355000	1.0E-4	1.0
355500	1.0E-4	1.0
356000	1.0E-4	1.0
356500	1.0E-4	1.0
357000	1.0E-4	1.0
357500	1.0E-4	1.0
358000	1.0E-4	1.0
358500	1.0E-4	1.0
359000	1.0E-4	1.0
359500	1.0E-4	1.0
360000	1.0E-4	1.0
360500	1.0E-4	1.0
361000	1.0E-4	1.0
361500	1.0E-4	1.0
362000	1.0E-4	1.0
362500	1.0E-4	1.0
363000	1.0E-4	1.0
363500	1.0E-4	1.0
364000	1.0E-4	1.0
364500	1.0E-4	1.0
365000	1.0E-4	1.0
365500	1.0E-4	1.0
366000	1.0E-4	1.0
366500	1.0E-4	1.0
367000	1.0E-4	1.0
367500	1.0E-4	1.0
368000	1.0E-4	1.0
368500	1.0E-4	1.0
369000	1.0E-4	1.0
369500	1.0E-4	1.0
370000	1.0E-4	1.0
370500	1.0E-4	1.0
371000	1.0E-4	1.0
371500	1.0E-4	1.0
372000	1.0E-4	1.0
372500	1.0E-4	1.0
373000	1.0E-4	1.0
373500	1.0E-4	1.0
374000	1.0E-4	1.0
374500	1.0E-4	1.0
375000	1.0E-4	1.0
375500	1.0E-4	1.0
376000	1.0E-4	1.0
376500	1.0E-4	1.0
377000	1.0E-4	1.0
377500	1.0E-4	1.0
378000	0.3782771535580524	1.0
378500	1.0E-4	1.0
379000	1.0E-4	1.0
379500	1.0E-4	1.0
380000	1.0E-4	1.0
380500	1.0E-4	1.0
381000	1.0E-4	1.0
381500	1.0E-4	1.0
382000	1.0E-4	1.0
382500	1.0E-4	1.0
383000	1.0E-4	1.0
383500	1.0E-4	1.0
384000	1.0E-4	1.0
384500	1.0E-4	1.0
385000	1.0E-4	1.0
385500	1.0E-4	1.0
386000	1.0E-4	1.0
386500	1.0E-4	1.0
387000	1.0E-4	1.0
387500	1.0E-4	1.0
388000	1.0E-4	1.0
388500	1.0E-4	1.0
389000	1.0E-4	1.0
389500	1.0E-4	1.0
390000	1.0E-4	1.0
390500	1.0E-4	1.0
391000	1.0E-4	1.0
391500	1.0E-4	1.0
392000	1.0E-4	1.0
392500	1.0E-4	1.0
393000	1.0E-4	1.0
393500	1.0E-4	1.0
394000	1.0E-4	1.0
394500	1.0E-4	1.0
395000	1.0E-4	1.0
395500	1.0E-4	1.0
396000	1.0E-4	1.0
396500	1.0E-4	1.0
397000	1.0E-4	1.0
397500	1.0E-4	1.0
398000	1.0E-4	1.0
398500	1.0E-4	1.0
399000	1.0E-4	1.0
399500	1.0E-4	1.0
400000	1.0E-4	1.0
400500	1.0E-4	1.0
401000	1.0E-4	1.0
401500	1.0E-4	1.0
402000	1.0E-4	1.0
402500	1.0E-4	1.0
403000	1.0E-4	1.0
403500	1.0E-4	1.0
404000	1.0E-4	1.0
404500	1.0E-4	1.0
405000	1.0E-4	1.0
405500	1.0E-4	1.0
406000	1.0E-4	1.0
406500	1.0E-4	1.0
407000	1.0E-4	1.0
407500	1.0E-4	1.0
408000	1.0E-4	1.0
408500	1.0E-4	1.0
409000	1.0E-4	1.0
409500	1.0E-4	1.0
410000	1.0E-4	1.0
410500	1.0E-4	1.0
411000	1.0E-4	1.0
411500	1.0E-4	1.0
412000	1.0E-4	1.0
412500	1.0E-4	1.0
413000	1.0E-4	1.0
413500	1.0E-4	1.0
414000	1.0E-4	1.0
414500	1.0E-4	1.0
415000	1.0E-4	1.0
415500	1.0E-4	1.0
416000	1.0E-4	1.0
416500	1.0E-4	1.0
417000	1.0E-4	1.0
417500	1.0E-4	1.0
418000	1.0E-4	1.0
418500	1.0E-4	1.0
419000	1.0E-4	1.0
419500	1.0E-4	1.0
420000	1.0E-4	1.0
420500	1.0E-4	1.0
421000	1.0E-4	1.0
421500	1.0E-4	1.0
422000	1.0E-4	1.0
422500	1.0E-4	1.0
423000	1.0E-4	1.0
423500	1.0E-4	1.0
424000	1.0E-4	1.0
424500	1.0E-4	1.0
425000	1.0E-4	1.0
425500	1.0E-4	1.0
426000	1.0E-4	1.0
426500	1.0E-4	1.0
427000	1.0E-4	1.0
427500	1.0E-4	1.0
428000	1.0E-4	1.0
428500	1.0E-4	1.0
429000	1.0E-4	1.0
429500	1.0E-4	1.0
430000	1.0E-4	1.0
430500	1.0E-4	1.0
431000	1.0E-4	1.0
431500	1.0E-4	1.0
432000	1.0E-4	1.0
432500	1.0E-4	1.0
433000	1.0E-4	1.0
433500	1.0E-4	1.0
434000	1.0E-4	1.0
434500	1.0E-4	1.0
435000	1.0E-4	1.0
435500	1.0E-4	1.0
436000	1.0E-4	1.0
436500	1.0E-4	1.0
437000	1.0E-4	1.0
437500	1.0E-4	1.0
438000	1.0E-4	1.0
438500	1.0E-4	1.0
439000	1.0E-4	1.0
439500	1.0E-4	1.0
440000	1.0E-4	1.0
440500	1.0E-4	1.0
441000	1.0E-4	1.0
441500	1.0E-4	1.0
442000	1.0E-4	1.0
442500	1.0E-4	1.0
443000	1.0E-4	1.0
443500	1.0E-4	1.0
444000	1.0E-4	1.0
444500	1.0E-4	1.0
445000	1.0E-4	1.0
445500	1.0E-4	1.0
446000	1.0E-4	1.0
446500	1.0E-4	1.0
447000	1.0E-4	1.0
447500	1.0E-4	1.0
448000	1.0E-4	1.0
448500	1.0E-4	1.0
449000	1.0E-4	1.0
449500	1.0E-4	1.0
450000	1.0E-4	1.0
450500	1.0E-4	1.0
451000	1.0E-4	1.0
451500	1.0E-4	1.0
452000	1.0E-4	1.0
452500	1.0E-4	1.0
453000	1.0E-4	1.0
453500	1.0E-4	1.0
454000	1.0E-4	1.0
454500	1.0E-4	1.0
455000	1.0E-4	1.0
455500	1.0E-4	1.0
456000	1.0E-4	1.0
456500	1.0E-4	1.0
457000	1.0E-4	1.0
457500	1.0E-4	1.0
458000	1.0E-4	1.0
458500	1.0E-4	1.0
459000	1.0E-4	1.0
459500	1.0E-4	1.0
460000	1.0E-4	1.0
460500	1.0E-4	1.0
461000	1.0E-4	1.0
461500	1.0E-4	1.0
462000	1.0E-4	1.0
462500	1.0E-4	1.0
463000	1.0E-4	1.0
463500	1.0E-4	1.0
464000	1.0E-4	1.0
464500	1.0E-4	1.0
465000	1.0E-4	1.0
465500	1.0E-4	1.0
466000	1.0E-4	1.0
466500	1.0E-4	1.0
467000	0.3895131086142322	1.0
467500	0.3895131086142322	1.0
468000	0.4756554307116105	1.0
468500	1.0E-4	1.0
469000	1.0E-4	1.0
469500	1.0E-4	1.0
470000	1.0E-4	1.0
470500	1.0E-4	1.0
471000	0.3782771535580524	1.0
471500	0.3782771535580524	1.0
472000	1.0E-4	1.0
472500	1.0E-4	1.0
473000	1.0E-4	1.0
473500	1.0E-4	1.0
474000	1.0E-4	1.0
474500	1.0E-4	1.0
475000	1.0E-4	1.0
475500	1.0E-4	1.0
476000	1.0E-4	1.0
476500	1.0E-4	1.0
477000	1.0E-4	1.0
477500	1.0E-4	1.0
478000	1.0E-4	1.0
478500	1.0E-4	1.0
479000	1.0E-4	1.0
479500	1.0E-4	1.0
480000	1.0E-4	1.0
480500	1.0E-4	1.0
481000	1.0E-4	1.0
481500	1.0E-4	1.0
482000	1.0E-4	1.0
482500	1.0E-4	1.0
483000	1.0E-4	1.0
483500	1.0E-4	1.0
484000	1.0E-4	1.0
484500	1.0E-4	1.0
485000	1.0E-4	1.0
485500	1.0E-4	1.0
486000	1.0E-4	1.0
486500	1.0E-4	1.0
487000	1.0E-4	1.0
487500	1.0E-4	1.0
488000	1.0E-4	1.0
488500	1.0E-4	1.0
489000	1.0E-4	1.0
489500	1.0E-4	1.0
490000	1.0E-4	1.0
490500	1.0E-4	1.0
491000	1.0E-4	1.0
491500	1.0E-4	1.0
492000	1.0E-4	1.0
492500	0.49812734082397003	1.0
493000	0.49812734082397003	1.0
493500	1.0E-4	1.0
494000	1.0E-4	1.0
494500	1.0E-4	1.0
495000	1.0E-4	1.0
495500	1.0E-4	1.0
496000	1.0E-4	1.0
496500	1.0E-4	1.0
497000	1.0E-4	1.0
497500	1.0E-4	1.0
498000	1.0E-4	1.0
498500	1.0E-4	1.0
499000	1.0E-4	1.0
499500	1.0E-4	1.0
500000	1.0E-4	1.0
500500	1.0E-4	1.0
501000	1.0E-4	1.0
501500	1.0E-4	1.0
502000	1.0E-4	1.0
502500	1.0E-4	1.0
503000	1.0E-4	1.0
503500	1.0E-4	1.0
504000	1.0E-4	1.0
504500	1.0E-4	1.0
505000	1.0E-4	1.0
505500	1.0E-4	1.0
506000	1.0E-4	1.0
506500	1.0E-4	1.0
507000	1.0E-4	1.0
507500	1.0E-4	1.0
508000	1.0E-4	1.0
508500	1.0E-4	1.0
509000	1.0E-4	1.0
509500	1.0E-4	1.0
510000	1.0E-4	1.0
510500	1.0E-4	1.0
511000	1.0E-4	1.0
511500	1.0E-4	1.0
512000	1.0E-4	1.0
512500	1.0E-4	1.0
513000	1.0E-4	1.0
513500	1.0E-4	1.0
514000	1.0E-4	1.0
514500	1.0E-4	1.0
515000	1.0E-4	1.0
515500	1.0E-4	1.0
516000	1.0E-4	1.0
516500	1.0E-4	1.0
517000	1.0E-4	1.0
517500	1.0E-4	1.0
518000	1.0E-4	1.0
518500	1.0E-4	1.0
519000	1.0E-4	1.0
519500	1.0E-4	1.0
520000	1.0E-4	1.0
520500	1.0E-4	1.0
521000	1.0E-4	1.0
521500	1.0E-4	1.0
522000	1.0E-4	1.0
522500	1.0E-4	1.0
523000	1.0E-4	1.0
523500	1.0E-4	1.0
524000	1.0E-4	1.0
524500	1.0E-4	1.0
525000	1.0E-4	1.0
525500	1.0E-4	1.0
526000	1.0E-4	1.0
526500	1.0E-4	1.0
527000	1.0E-4	1.0
527500	1.0E-4	1.0
528000	1.0E-4	1.0
528500	1.0E-4	1.0
529000	1.0E-4	1.0
529500	1.0E-4	1.0
530000	1.0E-4	1.0
530500	1.0E-4	1.0
531000	1.0E-4	1.0
531500	1.0E-4	1.0
532000	1.0E-4	1.0
532500	1.0E-4	1.0
533000	1.0E-4	1.0
533500	1.0E-4	1.0
534000	1.0E-4	1.0
534500	1.0E-4	1.0
535000	1.0E-4	1.0
535500	1.0E-4	1.0
536000	1.0E-4	1.0
536500	1.0E-4	1.0
537000	1.0E-4	1.0
537500	1.0E-4	1.0
538000	1.0E-4	1.0
538500	1.0E-4	1.0
539000	1.0E-4	1.0
539500	1.0E-4	1.0
540000	1.0E-4	1.0
540500	1.0E-4	1.0
541000	1.0E-4	1.0
541500	1.0E-4	1.0
542000	1.0E-4	1.0
542500	1.0E-4	1.0
543000	1.0E-4	1.0
543500	1.0E-4	1.0
544000	1.0E-4	1.0
544500	1.0E-4	1.0
545000	1.0E-4	1.0
545500	1.0E-4	1.0
546000	1.0E-4	1.0
546500	1.0E-4	1.0
547000	1.0E-4	1.0
547500	1.0E-4	1.0
548000	1.0E-4	1.0
548500	1.0E-4	1.0
549000	1.0E-4	1.0
549500	1.0E-4	1.0
550000	1.0E-4	1.0
550500	1.0E-4	1.0
551000	1.0E-4	1.0
551500	1.0E-4	1.0
552000	1.0E-4	1.0
552500	1.0E-4	1.0
553000	1.0E-4	1.0
553500	1.0E-4	1.0
554000	1.0E-4	1.0
554500	1.0E-4	1.0
555000	1.0E-4	1.0
555500	1.0E-4	1.0
556000	1.0E-4	1.0
556500	1.0E-4	1.0
557000	1.0E-4	1.0
557500	1.0E-4	1.0
558000	1.0E-4	1.0
558500	1.0E-4	1.0
559000	1.0E-4	1.0
559500	1.0E-4	1.0
560000	1.0E-4	1.0
560500	1.0E-4	1.0
561000	1.0E-4	1.0
561500	1.0E-4	1.0
562000	1.0E-4	1.0
562500	1.0E-4	1.0
563000	1.0E-4	1.0
563500	1.0E-4	1.0
564000	1.0E-4	1.0
564500	1.0E-4	1.0
565000	1.0E-4	1.0
565500	1.0E-4	1.0
566000	1.0E-4	1.0
566500	1.0E-4	1.0
567000	1.0E-4	1.0
567500	1.0E-4	1.0
568000	0.3782771535580524	1.0
568500	1.0E-4	1.0
569000	1.0E-4	1.0
569500	1.0E-4	1.0
570000	1.0E-4	1.0
570500	1.0E-4	1.0
571000	1.0E-4	1.0
571500	1.0E-4	1.0
572000	1.0E-4	1.0
572500	1.0E-4	1.0
573000	1.0E-4	1.0
573500	1.0E-4	1.0
574000	1.0E-4	1.0
574500	1.0E-4	1.0
575000	1.0E-4	1.0
575500	1.0E-4	1.0
576000	1.0E-4	1.0
576500	1.0E-4	1.0
577000	1.0E-4	1.0
577500	1.0E-4	1.0
578000	1.0E-4	1.0
578500	1.0E-4	1.0
579000	1.0E-4	1.0
579500	1.0E-4	1.0
580000	1.0E-4	1.0
580500	1.0E-4	1.0
581000	1.0E-4	1.0
581500	1.0E-4	1.0
582000	1.0E-4	1.0
582500	1.0E-4	1.0
583000	1.0E-4	1.0
583500	1.0E-4	1.0
584000	1.0E-4	1.0
584500	1.0E-4	1.0
585000	1.0E-4	1.0
585500	1.0E-4	1.0
586000	1.0E-4	1.0
586500	1.0E-4	1.0
587000	1.0E-4	1.0
587500	1.0E-4	1.0
588000	1.0E-4	1.0
588500	1.0E-4	1.0
589000	1.0E-4	1.0
589500	1.0E-4	1.0
590000	1.0E-4	1.0
590500	1.0E-4	1.0
591000	1.0E-4	1.0
591500	1.0E-4	1.0
592000	1.0E-4	1.0
592500	1.0E-4	1.0
593000	1.0E-4	1.0
593500	1.0E-4	1.0
594000	1.0E-4	1.0
594500	1.0E-4	1.0
595000	1.0E-4	1.0
595500	1.0E-4	1.0
596000	1.0E-4	1.0
596500	0.3782771535580524	1.0
597000	1.0E-4	1.0
597500	1.0E-4	1.0
598000	1.0E-4	1.0
598500	1.0E-4	1.0
599000	1.0E-4	1.0
599500	1.0E-4	1.0
600000	1.0E-4	1.0
600500	1.0E-4	1.0
601000	1.0E-4	1.0
601500	1.0E-4	1.0
602000	1.0E-4	1.0
602500	1.0E-4	1.0
603000	1.0E-4	1.0
603500	1.0E-4	1.0
604000	1.0E-4	1.0
604500	1.0E-4	1.0
605000	1.0E-4	1.0
605500	1.0E-4	1.0
606000	1.0E-4	1.0
606500	1.0E-4	1.0
607000	1.0E-4	1.0
607500	1.0E-4	1.0
608000	1.0E-4	1.0
608500	1.0E-4	1.0
609000	1.0E-4	1.0
609500	1.0E-4	1.0
610000	1.0E-4	1.0
610500	1.0E-4	1.0
611000	1.0E-4	1.0
611500	1.0E-4	1.0
612000	1.0E-4	1.0
612500	1.0E-4	1.0
613000	1.0E-4	1.0
613500	1.0E-4	1.0
614000	1.0E-4	1.0
614500	1.0E-4	1.0
615000	1.0E-4	1.0
615500	1.0E-4	1.0
616000	1.0E-4	1.0
616500	1.0E-4	1.0
617000	1.0E-4	1.0
617500	1.0E-4	1.0
618000	1.0E-4	1.0
618500	1.0E-4	1.0
619000	1.0E-4	1.0
619500	1.0E-4	1.0
620000	1.0E-4	1.0
620500	1.0E-4	1.0
621000	1.0E-4	1.0
621500	1.0E-4	1.0
622000	1.0E-4	1.0
622500	1.0E-4	1.0
623000	1.0E-4	1.0
623500	1.0E-4	1.0
624000	1.0E-4	1.0
624500	1.0E-4	1.0
625000	1.0E-4	1.0
625500	1.0E-4	1.0
626000	1.0E-4	1.0
626500	1.0E-4	1.0
627000	1.0E-4	1.0
627500	1.0E-4	1.0
628000	1.0E-4	1.0
628500	1.0E-4	1.0
629000	1.0E-4	1.0
629500	1.0E-4	1.0
630000	1.0E-4	1.0
630500	1.0E-4	1.0
631000	1.0E-4	1.0
631500	1.0E-4	1.0
632000	1.0E-4	1.0
632500	1.0E-4	1.0
633000	1.0E-4	1.0
633500	1.0E-4	1.0
634000	1.0E-4	1.0
634500	1.0E-4	1.0
635000	1.0E-4	1.0
635500	1.0E-4	1.0
636000	1.0E-4	1.0
636500	1.0E-4	1.0
637000	1.0E-4	1.0
637500	1.0E-4	1.0
638000	1.0E-4	1.0
638500	1.0E-4	1.0
639000	1.0E-4	1.0
639500	1.0E-4	1.0
640000	1.0E-4	1.0
640500	1.0E-4	1.0
641000	1.0E-4	1.0
641500	1.0E-4	1.0
642000	1.0E-4	1.0
642500	1.0E-4	1.0
643000	1.0E-4	1.0
643500	1.0E-4	1.0
644000	1.0E-4	1.0
644500	1.0E-4	1.0
645000	1.0E-4	1.0
645500	1.0E-4	1.0
646000	1.0E-4	1.0
646500	1.0E-4	1.0
647000	1.0E-4	1.0
647500	1.0E-4	1.0
648000	1.0E-4	1.0
648500	1.0E-4	1.0
649000	1.0E-4	1.0
649500	1.0E-4	1.0
650000	1.0E-4	1.0
650500	1.0E-4	1.0
651000	1.0E-4	1.0
651500	1.0E-4	1.0
652000	1.0E-4	1.0
652500	1.0E-4	1.0
653000	1.0E-4	1.0
653500	1.0E-4	1.0
654000	1.0E-4	1.0
654500	1.0E-4	1.0
655000	1.0E-4	1.0
655500	1.0E-4	1.0
656000	1.0E-4	1.0
656500	1.0E-4	1.0
657000	0.3895131086142322	1.0
657500	0.3895131086142322	1.0
658000	0.38202247191011235	1.0
658500	1.0E-4	1.0
659000	1.0E-4	1.0
659500	1.0E-4	1.0
660000	1.0E-4	1.0
660500	1.0E-4	1.0
661000	1.0E-4	1.0
661500	1.0E-4	1.0
662000	1.0E-4	1.0
662500	1.0E-4	1.0
663000	1.0E-4	1.0
663500	1.0E-4	1.0
664000	1.0E-4	1.0
664500	1.0E-4	1.0
665000	1.0E-4	1.0
665500	1.0E-4	1.0
666000	1.0E-4	1.0
666500	1.0E-4	1.0
667000	1.0E-4	1.0
667500	1.0E-4	1.0
668000	0.48314606741573035	1.0
668500	0.38202247191011235	1.0
669000	0.38202247191011235	1.0
669500	1.0E-4	1.0
670000	0.3895131086142322	1.0
670500	0.3782771535580524	1.0
671000	1.0E-4	1.0
671500	0.3782771535580524	1.0
672000	1.0E-4	1.0
672500	1.0E-4	1.0
673000	1.0E-4	1.0
673500	1.0E-4	1.0
674000	1.0E-4	1.0
674500	0.3857677902621723	1.0
675000	1.0E-4	1.0
675500	0.38202247191011235	1.0
676000	1.0E-4	1.0
676500	1.0E-4	1.0
677000	1.0E-4	1.0
677500	0.3782771535580524	1.0
678000	1.0E-4	1.0
678500	1.0E-4	1.0
679000	1.0E-4	1.0
679500	1.0E-4	1.0
680000	1.0E-4	1.0
680500	1.0E-4	1.0
681000	1.0E-4	1.0
681500	1.0E-4	1.0
682000	1.0E-4	1.0
682500	1.0E-4	1.0
683000	1.0E-4	1.0
683500	1.0E-4	1.0
684000	1.0E-4	1.0
684500	1.0E-4	1.0
685000	1.0E-4	1.0
685500	1.0E-4	1.0
686000	1.0E-4	1.0
686500	1.0E-4	1.0
687000	1.0E-4	1.0
687500	1.0E-4	1.0
688000	1.0E-4	1.0
688500	1.0E-4	1.0
689000	1.0E-4	1.0
689500	1.0E-4	1.0
690000	1.0E-4	1.0
690500	1.0E-4	1.0
691000	1.0E-4	1.0
691500	1.0E-4	1.0
692000	1.0E-4	1.0
692500	0.3782771535580524	1.0
693000	0.3857677902621723	1.0
693500	1.0E-4	1.0
694000	1.0E-4	1.0
694500	1.0E-4	1.0
695000	1.0E-4	1.0
695500	1.0E-4	1.0
696000	1.0E-4	1.0
696500	1.0E-4	1.0
697000	1.0E-4	1.0
697500	1.0E-4	1.0
698000	1.0E-4	1.0
698500	1.0E-4	1.0
699000	0.41947565543071164	1.0
699500	1.0E-4	1.0
700000	1.0E-4	1.0
700500	1.0E-4	1.0
701000	1.0E-4	1.0
701500	1.0E-4	1.0
702000	1.0E-4	1.0
702500	1.0E-4	1.0
703000	1.0E-4	1.0
703500	1.0E-4	1.0
704000	1.0E-4	1.0
704500	1.0E-4	1.0
705000	1.0E-4	1.0
705500	1.0E-4	1.0
706000	1.0E-4	1.0
706500	1.0E-4	1.0
707000	1.0E-4	1.0
707500	1.0E-4	1.0
708000	1.0E-4	1.0
708500	1.0E-4	1.0
709000	1.0E-4	1.0
709500	1.0E-4	1.0
710000	1.0E-4	1.0
710500	1.0E-4	1.0
711000	1.0E-4	1.0
711500	1.0E-4	1.0
712000	1.0E-4	1.0
712500	1.0E-4	1.0
713000	1.0E-4	1.0
713500	1.0E-4	1.0
714000	1.0E-4	1.0
714500	1.0E-4	1.0
715000	1.0E-4	1.0
715500	1.0E-4	1.0
716000	1.0E-4	1.0
716500	1.0E-4	1.0
717000	1.0E-4	1.0
717500	1.0E-4	1.0
718000	1.0E-4	1.0
718500	1.0E-4	1.0
719000	1.0E-4	1.0
719500	1.0E-4	1.0
720000	1.0E-4	1.0
720500	1.0E-4	1.0
721000	1.0E-4	1.0
721500	1.0E-4	1.0
722000	1.0E-4	1.0
722500	1.0E-4	1.0
723000	1.0E-4	1.0
723500	1.0E-4	1.0
724000	1.0E-4	1.0
724500	1.0E-4	1.0
725000	1.0E-4	1.0
725500	1.0E-4	1.0
726000	1.0E-4	1.0
726500	1.0E-4	1.0
727000	1.0E-4	1.0
727500	1.0E-4	1.0
728000	1.0E-4	1.0
728500	1.0E-4	1.0
729000	1.0E-4	1.0
729500	1.0E-4	1.0
730000	1.0E-4	1.0
730500	1.0E-4	1.0
731000	1.0E-4	1.0
731500	1.0E-4	1.0
732000	1.0E-4	1.0
732500	1.0E-4	1.0
733000	1.0E-4	1.0
733500	1.0E-4	1.0
734000	1.0E-4	1.0
734500	1.0E-4	1.0
735000	1.0E-4	1.0
735500	1.0E-4	1.0
736000	1.0E-4	1.0
736500	0.38202247191011235	1.0
737000	1.0E-4	1.0
737500	0.3782771535580524	1.0
738000	1.0E-4	1.0
738500	1.0E-4	1.0
739000	1.0E-4	1.0
739500	1.0E-4	1.0
740000	1.0E-4	1.0
740500	1.0E-4	1.0
741000	1.0E-4	1.0
741500	1.0E-4	1.0
742000	1.0E-4	1.0
742500	1.0E-4	1.0
743000	1.0E-4	1.0
743500	1.0E-4	1.0
744000	1.0E-4	1.0
744500	1.0E-4	1.0
745000	1.0E-4	1.0
745500	1.0E-4	1.0
746000	1.0E-4	1.0
746500	1.0E-4	1.0
747000	1.0E-4	1.0
747500	1.0E-4	1.0
748000	1.0E-4	1.0
748500	1.0E-4	1.0
749000	1.0E-4	1.0
749500	1.0E-4	1.0
750000	1.0E-4	1.0
750500	1.0E-4	1.0
751000	1.0E-4	1.0
751500	1.0E-4	1.0
752000	1.0E-4	1.0
752500	1.0E-4	1.0
753000	1.0E-4	1.0
753500	1.0E-4	1.0
754000	1.0E-4	1.0
754500	1.0E-4	1.0
755000	1.0E-4	1.0
755500	1.0E-4	1.0
756000	1.0E-4	1.0
756500	1.0E-4	1.0
757000	1.0E-4	1.0
757500	1.0E-4	1.0
758000	1.0E-4	1.0
758500	1.0E-4	1.0
759000	1.0E-4	1.0
759500	1.0E-4	1.0
760000	1.0E-4	1.0
760500	1.0E-4	1.0
761000	1.0E-4	1.0
761500	1.0E-4	1.0
762000	1.0E-4	1.0
762500	1.0E-4	1.0
763000	1.0E-4	1.0
763500	1.0E-4	1.0
764000	1.0E-4	1.0
764500	1.0E-4	1.0
765000	1.0E-4	1.0
765500	1.0E-4	1.0
766000	1.0E-4	1.0
766500	1.0E-4	1.0
767000	1.0E-4	1.0
767500	1.0E-4	1.0
768000	1.0E-4	1.0
768500	1.0E-4	1.0
769000	1.0E-4	1.0
769500	1.0E-4	1.0
770000	1.0E-4	1.0
770500	1.0E-4	1.0
771000	1.0E-4	1.0
771500	1.0E-4	1.0
772000	1.0E-4	1.0
772500	1.0E-4	1.0
773000	1.0E-4	1.0
773500	1.0E-4	1.0
774000	1.0E-4	1.0
774500	1.0E-4	1.0
775000	1.0E-4	1.0
775500	0.6479400749063671	1.0
776000	1.0E-4	1.0
776500	1.0E-4	1.0
777000	1.0E-4	1.0
777500	1.0E-4	1.0
778000	1.0E-4	1.0
778500	1.0E-4	1.0
779000	1.0E-4	1.0
779500	1.0E-4	1.0
780000	1.0E-4	1.0
780500	1.0E-4	1.0
781000	1.0E-4	1.0
781500	1.0E-4	1.0
782000	1.0E-4	1.0
782500	1.0E-4	1.0
783000	1.0E-4	1.0
783500	1.0E-4	1.0
784000	1.0E-4	1.0
784500	1.0E-4	1.0
785000	1.0E-4	1.0
785500	1.0E-4	1.0
786000	1.0E-4	1.0
786500	0.38202247191011235	1.0
787000	0.3782771535580524	1.0
787500	0.3782771535580524	1.0
788000	0.3857677902621723	1.0
788500	1.0E-4	1.0
789000	1.0E-4	1.0
789500	1.0E-4	1.0
790000	1.0E-4	1.0
790500	1.0E-4	1.0
791000	1.0E-4	1.0
791500	1.0E-4	1.0
792000	1.0E-4	1.0
792500	0.38202247191011235	1.0
793000	0.38202247191011235	1.0
793500	1.0E-4	1.0
794000	1.0E-4	1.0
794500	1.0E-4	1.0
795000	1.0E-4	1.0
795500	1.0E-4	1.0
796000	1.0E-4	1.0
796500	1.0E-4	1.0
797000	1.0E-4	1.0
797500	1.0E-4	1.0
798000	1.0E-4	1.0
798500	1.0E-4	1.0
799000	1.0E-4	1.0
799500	1.0E-4	1.0
800000	1.0E-4	1.0
800500	1.0E-4	1.0
801000	1.0E-4	1.0
801500	1.0E-4	1.0
802000	1.0E-4	1.0
802500	1.0E-4	1.0
803000	1.0E-4	1.0
803500	1.0E-4	1.0
804000	1.0E-4	1.0
804500	1.0E-4	1.0
805000	1.0E-4	1.0
805500	1.0E-4	1.0
806000	1.0E-4	1.0
806500	1.0E-4	1.0
807000	1.0E-4	1.0
807500	1.0E-4	1.0
808000	1.0E-4	1.0
808500	1.0E-4	1.0
809000	1.0E-4	1.0
809500	1.0E-4	1.0
810000	1.0E-4	1.0
810500	1.0E-4	1.0
811000	1.0E-4	1.0
811500	1.0E-4	1.0
812000	1.0E-4	1.0
812500	1.0E-4	1.0
813000	1.0E-4	1.0
813500	1.0E-4	1.0
814000	1.0E-4	1.0
814500	1.0E-4	1.0
815000	1.0E-4	1.0
815500	1.0E-4	1.0
816000	1.0E-4	1.0
816500	1.0E-4	1.0
817000	1.0E-4	1.0
817500	1.0E-4	1.0
818000	1.0E-4	1.0
818500	1.0E-4	1.0
819000	1.0E-4	1.0
819500	1.0E-4	1.0
820000	1.0E-4	1.0
820500	1.0E-4	1.0
821000	1.0E-4	1.0
821500	1.0E-4	1.0
822000	1.0E-4	1.0
822500	1.0E-4	1.0
823000	1.0E-4	1.0
823500	1.0E-4	1.0
824000	1.0E-4	1.0
824500	1.0E-4	1.0
825000	1.0E-4	1.0
825500	1.0E-4	1.0
826000	1.0E-4	1.0
826500	1.0E-4	1.0
827000	1.0E-4	1.0
827500	1.0E-4	1.0
828000	1.0E-4	1.0
828500	1.0E-4	1.0
829000	1.0E-4	1.0
829500	1.0E-4	1.0
830000	1.0E-4	1.0
830500	1.0E-4	1.0
831000	1.0E-4	1.0
831500	1.0E-4	1.0
832000	1.0E-4	1.0
832500	1.0E-4	1.0
833000	1.0E-4	1.0
833500	1.0E-4	1.0
834000	1.0E-4	1.0
834500	1.0E-4	1.0
835000	1.0E-4	1.0
835500	1.0E-4	1.0
836000	1.0E-4	1.0
836500	1.0E-4	1.0
837000	1.0E-4	1.0
837500	1.0E-4	1.0
838000	1.0E-4	1.0
838500	1.0E-4	1.0
839000	1.0E-4	1.0
839500	1.0E-4	1.0
840000	1.0E-4	1.0
840500	1.0E-4	1.0
841000	1.0E-4	1.0
841500	0.3782771535580524	1.0
842000	1.0E-4	1.0
842500	1.0E-4	1.0
843000	1.0E-4	1.0
843500	1.0E-4	1.0
844000	1.0E-4	1.0
844500	1.0E-4	1.0
845000	1.0E-4	1.0
845500	1.0E-4	1.0
846000	1.0E-4	1.0
846500	1.0E-4	1.0
847000	1.0E-4	1.0
847500	1.0E-4	1.0
848000	1.0E-4	1.0
848500	1.0E-4	1.0
849000	1.0E-4	1.0
849500	1.0E-4	1.0
850000	1.0E-4	1.0
850500	1.0E-4	1.0
851000	1.0E-4	1.0
851500	1.0E-4	1.0
852000	1.0E-4	1.0
852500	1.0E-4	1.0
853000	1.0E-4	1.0
853500	1.0E-4	1.0
854000	1.0E-4	1.0
854500	1.0E-4	1.0
855000	1.0E-4	1.0
855500	1.0E-4	1.0
856000	1.0E-4	1.0
856500	1.0E-4	1.0
857000	1.0E-4	1.0
857500	1.0E-4	1.0
858000	1.0E-4	1.0
858500	1.0E-4	1.0
859000	1.0E-4	1.0
859500	1.0E-4	1.0
860000	1.0E-4	1.0
860500	1.0E-4	1.0
861000	1.0E-4	1.0
861500	1.0E-4	1.0
862000	1.0E-4	1.0
862500	1.0E-4	1.0
863000	1.0E-4	1.0
863500	1.0E-4	1.0
864000	1.0E-4	1.0
864500	1.0E-4	1.0
865000	1.0E-4	1.0
865500	1.0E-4	1.0
866000	1.0E-4	1.0
866500	1.0E-4	1.0
867000	1.0E-4	1.0
867500	1.0E-4	1.0
868000	1.0E-4	1.0
868500	1.0E-4	1.0
869000	1.0E-4	1.0
869500	1.0E-4	1.0
870000	1.0E-4	1.0
870500	1.0E-4	1.0
871000	1.0E-4	1.0
871500	1.0E-4	1.0
872000	1.0E-4	1.0
872500	1.0E-4	1.0
873000	1.0E-4	1.0
873500	1.0E-4	1.0
874000	1.0E-4	1.0
874500	1.0E-4	1.0
875000	1.0E-4	1.0
875500	0.3782771535580524	1.0
876000	1.0E-4	1.0
876500	1.0E-4	1.0
877000	1.0E-4	1.0
877500	1.0E-4	1.0
878000	1.0E-4	1.0
878500	1.0E-4	1.0
879000	1.0E-4	1.0
879500	1.0E-4	1.0
880000	1.0E-4	1.0
880500	1.0E-4	1.0
881000	1.0E-4	1.0
881500	1.0E-4	1.0
882000	1.0E-4	1.0
882500	1.0E-4	1.0
883000	1.0E-4	1.0
883500	1.0E-4	1.0
884000	1.0E-4	1.0
884500	1.0E-4	1.0
885000	1.0E-4	1.0
885500	1.0E-4	1.0
886000	1.0E-4	1.0
886500	1.0E-4	1.0
887000	1.0E-4	1.0
887500	1.0E-4	1.0
888000	1.0E-4	1.0
888500	1.0E-4	1.0
889000	1.0E-4	1.0
889500	1.0E-4	1.0
890000	1.0E-4	1.0
890500	1.0E-4	1.0
891000	1.0E-4	1.0
891500	1.0E-4	1.0
892000	1.0E-4	1.0
892500	1.0E-4	1.0
893000	1.0E-4	1.0
893500	1.0E-4	1.0
894000	1.0E-4	1.0
894500	1.0E-4	1.0
895000	1.0E-4	1.0
895500	1.0E-4	1.0
896000	1.0E-4	1.0
896500	1.0E-4	1.0
897000	1.0E-4	1.0
897500	1.0E-4	1.0
898000	1.0E-4	1.0
898500	1.0E-4	1.0
899000	1.0E-4	1.0
899500	1.0E-4	1.0
900000	1.0E-4	1.0
900500	1.0E-4	1.0
901000	1.0E-4	1.0
901500	1.0E-4	1.0
902000	1.0E-4	1.0
902500	1.0E-4	1.0
903000	1.0E-4	1.0
903500	1.0E-4	1.0
904000	1.0E-4	1.0
904500	1.0E-4	1.0
905000	1.0E-4	1.0
905500	1.0E-4	1.0
906000	1.0E-4	1.0
906500	1.0E-4	1.0
907000	1.0E-4	1.0
907500	1.0E-4	1.0
908000	1.0E-4	1.0
908500	1.0E-4	1.0
909000	1.0E-4	1.0
909500	1.0E-4	1.0
910000	1.0E-4	1.0
910500	1.0E-4	1.0
911000	1.0E-4	1.0
911500	1.0E-4	1.0
912000	1.0E-4	1.0
912500	1.0E-4	1.0
913000	1.0E-4	1.0
913500	1.0E-4	1.0
914000	1.0E-4	1.0
914500	1.0E-4	1.0
915000	1.0E-4	1.0
915500	0.3857677902621723	1.0
916000	1.0E-4	1.0
916500	0.3895131086142322	1.0
917000	1.0E-4	1.0
917500	1.0E-4	1.0
918000	0.38202247191011235	1.0
918500	0.4044943820224719	1.0
919000	1.0E-4	1.0
919500	1.0E-4	1.0
920000	1.0E-4	1.0
920500	1.0E-4	1.0
921000	1.0E-4	1.0
921500	1.0E-4	1.0
922000	1.0E-4	1.0
922500	1.0E-4	1.0
923000	1.0E-4	1.0
923500	1.0E-4	1.0
924000	1.0E-4	1.0
924500	1.0E-4	1.0
925000	1.0E-4	1.0
925500	1.0E-4	1.0
926000	0.5842696629213483	1.0
926500	1.0E-4	1.0
927000	1.0E-4	1.0
927500	1.0E-4	1.0
928000	1.0E-4	1.0
928500	1.0E-4	1.0
929000	1.0E-4	1.0
929500	0.3857677902621723	1.0
930000	1.0E-4	1.0
930500	1.0E-4	1.0
931000	1.0E-4	1.0
931500	1.0E-4	1.0
932000	1.0E-4	1.0
932500	1.0E-4	1.0
933000	1.0E-4	1.0
933500	1.0E-4	1.0
934000	1.0E-4	1.0
934500	1.0E-4	1.0
935000	1.0E-4	1.0
935500	1.0E-4	1.0
936000	1.0E-4	1.0
936500	1.0E-4	1.0
937000	1.0E-4	1.0
937500	1.0E-4	1.0
938000	1.0E-4	1.0
938500	1.0E-4	1.0
939000	1.0E-4	1.0
939500	1.0E-4	1.0
940000	1.0E-4	1.0
940500	1.0E-4	1.0
941000	1.0E-4	1.0
941500	1.0E-4	1.0
942000	1.0E-4	1.0
942500	1.0E-4	1.0
943000	1.0E-4	1.0
943500	1.0E-4	1.0
944000	1.0E-4	1.0
944500	1.0E-4	1.0
945000	1.0E-4	1.0
945500	1.0E-4	1.0
946000	1.0E-4	1.0
946500	1.0E-4	1.0
947000	1.0E-4	1.0
947500	1.0E-4	1.0
948000	1.0E-4	1.0
948500	1.0E-4	1.0
949000	1.0E-4	1.0
949500	1.0E-4	1.0
950000	1.0E-4	1.0
950500	1.0E-4	1.0
951000	1.0E-4	1.0
951500	1.0E-4	1.0
952000	1.0E-4	1.0
952500	1.0E-4	1.0
953000	1.0E-4	1.0
953500	1.0E-4	1.0
954000	1.0E-4	1.0
954500	1.0E-4	1.0
955000	1.0E-4	1.0
955500	1.0E-4	1.0
956000	1.0E-4	1.0
956500	1.0E-4	1.0
957000	1.0E-4	1.0
957500	1.0E-4	1.0
958000	1.0E-4	1.0
958500	1.0E-4	1.0
959000	1.0E-4	1.0
959500	1.0E-4	1.0
960000	1.0E-4	1.0
960500	1.0E-4	1.0
961000	1.0E-4	1.0
961500	1.0E-4	1.0
962000	1.0E-4	1.0
962500	1.0E-4	1.0
963000	1.0E-4	1.0
963500	1.0E-4	1.0
964000	1.0E-4	1.0
964500	1.0E-4	1.0
965000	1.0E-4	1.0
965500	1.0E-4	1.0
966000	1.0E-4	1.0
966500	0.3782771535580524	1.0
967000	0.3895131086142322	1.0
967500	1.0E-4	1.0
968000	1.0E-4	1.0
968500	1.0E-4	1.0
969000	1.0E-4	1.0
969500	1.0E-4	1.0
970000	1.0E-4	1.0
970500	1.0E-4	1.0
971000	1.0E-4	1.0
971500	1.0E-4	1.0
972000	1.0E-4	1.0
972500	1.0E-4	1.0
973000	1.0E-4	1.0
973500	1.0E-4	1.0
974000	1.0E-4	1.0
974500	1.0E-4	1.0
975000	1.0E-4	1.0
975500	1.0E-4	1.0
976000	1.0E-4	1.0
976500	1.0E-4	1.0
977000	1.0E-4	1.0
977500	1.0E-4	1.0
978000	1.0E-4	1.0
978500	1.0E-4	1.0
979000	0.3857677902621723	1.0
979500	1.0E-4	1.0
980000	1.0E-4	1.0
980500	0.4044943820224719	1.0
981000	0.3970037453183521	1.0
981500	0.3782771535580524	1.0
982000	1.0E-4	1.0
982500	1.0E-4	1.0
983000	1.0E-4	1.0
983500	1.0E-4	1.0
984000	1.0E-4	1.0
984500	1.0E-4	1.0
985000	1.0E-4	1.0
985500	1.0E-4	1.0
986000	1.0E-4	1.0
986500	0.3782771535580524	1.0
987000	1.0E-4	1.0
987500	1.0E-4	1.0
988000	1.0E-4	1.0
988500	1.0E-4	1.0
989000	1.0E-4	1.0
989500	1.0E-4	1.0
990000	1.0E-4	1.0
990500	1.0E-4	1.0
991000	1.0E-4	1.0
991500	1.0E-4	1.0
992000	1.0E-4	1.0
992500	1.0E-4	1.0
993000	1.0E-4	1.0
993500	1.0E-4	1.0
994000	1.0E-4	1.0
994500	1.0E-4	1.0
995000	1.0E-4	1.0
995500	1.0E-4	1.0
996000	1.0E-4	1.0
996500	1.0E-4	1.0
997000	1.0E-4	1.0
997500	1.0E-4	1.0
998000	1.0E-4	1.0
998500	1.0E-4	1.0
999000	1.0E-4	1.0
999500	1.0E-4	1.0
[truncated: 380,089 more rows]
